# Supplementary material for: Computing evolutionary distinctiveness indices in large scale analysis
Source: Algorithms Mol Biol. 2012 Apr 13;7:6. doi: 10.1186/1748-7188-7-6 (PMC3353162; doi:10.1186/1748-7188-7-6)
Supplement: Additional File 1 — Complete Scores. This file contains the average Shapley, HED, and FP scores for all 5139 mammal species across the 10,000 tree distribution, as well the respective standard deviations on this average. It also contains the IUCN threat category for each species at the time of writing. [file 1748-7188-7-6-S1.CSV]

	ED	SD	HED IUCN 100	SD	HED EDGE	SD	SH	SD	IUCN Threat Category
Abditomys_latidens	9.232215612	1.263811411	5.726252114	1.835059824	5.666162086	3.167135213	9.216739974	1.263805021	DD
Abeomelomys_sevia	9.197401765	0.764478205	4.540022379	1.143483332	4.452038871	1.922479892	9.181942428	0.764476906	LC
Abrawayaomys_ruschii	8.110916727	1.209518142	5.984470918	1.625432993	8.299855509	2.739232427	8.095386951	1.209507545	LC
Abrocoma_bennettii	15.67960064	2.571275899	10.92834187	3.245228609	14.24493281	6.797800766	15.6667794	2.571289399	LC
Abrocoma_boliviensis	16.05709808	2.782454229	10.92076493	3.530396442	12.13992403	5.71068154	16.04427329	2.782450487	CR
Abrocoma_budini	11.11831436	1.248525594	5.114534559	1.784272449	4.700996187	2.869129389	11.10548679	1.248529282	DD
Abrocoma_cinerea	11.30466022	1.34644419	5.574439364	1.900759492	4.509227386	2.624747134	11.29183267	1.346445343	LC
Abrocoma_famatina	11.9825894	1.405262399	6.431259956	2.020917587	6.531605221	3.36128102	11.96976192	1.405253649	DD
Abrocoma_shistacea	11.37522078	1.290026413	5.544697629	1.863519864	5.662693956	2.894447859	11.36239323	1.290017	DD
Abrocoma_vaccarum	11.62067754	1.396453169	5.887389665	2.002138261	5.875534338	3.00323876	11.60785002	1.396452551	DD
Abrothrix_andinus	8.831842546	0.184849353	2.936587552	0.054347132	3.252513337	0.074208168	8.81631366	0.184852681	LC
Abrothrix_hershkovitzi	5.673428651	0.797169499	3.741497997	1.147428192	3.2010458	1.314143362	5.657890084	0.797161516	LC
Abrothrix_illuteus	5.571735632	0.808467978	3.566264496	1.140317865	2.787314214	1.565720105	5.556197145	0.808476283	NT
Abrothrix_jelskii	8.831842546	0.184849353	2.936587552	0.054347132	3.252513337	0.074208168	8.81631366	0.184852681	LC
Abrothrix_lanosus	4.394077198	0.314688574	2.104897361	0.513650515	2.399113939	0.814225649	4.37853846	0.314688675	LC
Abrothrix_longipilis	4.462029758	0.332425527	2.239443429	0.528090936	2.17430792	0.824476221	4.446491025	0.332422687	LC
Abrothrix_markhami	3.902747325	0.562799905	2.333296807	0.742392099	2.08974004	1.010711163	3.887205533	0.56280766	LC
Abrothrix_olivaceus	3.913347016	0.620601097	2.383419235	0.798169915	2.013088564	1.155291817	3.897805179	0.620604126	LC
Abrothrix_sanborni	4.421625275	0.326081432	2.153242771	0.520678241	2.169492653	0.81803574	4.406086539	0.326082237	NT
Acerodon_celebensis	6.514335714	0.595946819	3.639476547	0.833199033	3.420561446	1.330003016	6.501778939	0.595943568	LC
Acerodon_humilis	6.251060274	0.532514161	2.842123872	0.819326669	2.417992797	1.194628602	6.238503467	0.532526202	EN
Acerodon_jubatus	6.554197211	0.599484786	3.366148345	0.873986589	3.363543576	1.411274688	6.541640434	0.599493419	EN
Acerodon_leucotis	6.262096736	0.52687806	3.359825564	0.762900791	2.56379984	1.197630959	6.249539928	0.526876461	VU
Acerodon_mackloti	6.396208438	0.574767861	3.273973993	0.864845312	3.153710131	1.345672934	6.383651649	0.574762405	VU
Acinonyx_jubatus	19.18907052	0.685946426	18.23214275	0.707384855	17.9675349	1.17997417	19.17722401	0.685951812	VU
Acomys_airensis	4.454431952	0.412207259	2.402680593	0.705531008	2.415895529	1.135180637	4.438935995	0.412218381	LC
Acomys_cahirinus	4.456151035	0.421902982	2.427846808	0.723482499	2.374835883	1.226815635	4.440655076	0.421913116	LC
Acomys_cilicicus	3.497839642	0.362136887	1.59474157	0.517581725	1.506002507	0.740107231	3.482343285	0.362130159	DD
Acomys_cineraceus	4.055598386	0.143616612	2.200993439	0.069078338	2.21729769	0.102358976	4.040102162	0.14361654	LC
Acomys_dimidiatus	4.609505609	0.414948407	2.683557341	0.721372645	2.284686726	1.036150441	4.594009665	0.414949325	LC
Acomys_ignitus	3.638013477	0.390290387	1.758245512	0.556541861	1.847970672	0.802659489	3.622517162	0.390294296	LC
Acomys_johannis	4.055598386	0.143616612	2.200993439	0.069078338	2.21729769	0.102358976	4.040102162	0.14361654	LC
Acomys_kempi	3.528141756	0.403314661	1.716743763	0.561475836	2.103529271	1.141670026	3.512645394	0.403305448	LC
Acomys_louisae	12.62292197	0.336700368	12.14085466	0.354294571	12.01121912	0.638499314	12.60743035	0.336697251	LC
Acomys_minous	3.7370874	0.401795183	1.87284379	0.571747735	2.023961877	0.857477577	3.721591116	0.401796476	DD
Acomys_mullah	3.688146811	0.459907624	1.878916778	0.648289379	1.880871219	1.133785645	3.67265049	0.459908291	LC
Acomys_nesiotes	3.781876625	0.425638746	1.910901205	0.616106719	2.004799055	0.967039818	3.76638035	0.425627888	DD
Acomys_percivali	3.662230294	0.420679712	1.817318422	0.579373967	1.999231708	0.927574192	3.646733976	0.420681024	LC
Acomys_russatus	3.698167638	0.465785138	1.894515923	0.634151844	2.285932424	1.161025653	3.682671323	0.465778036	LC
Acomys_seurati	4.471041353	0.401111189	2.431813403	0.690115276	2.863230961	1.158348715	4.455545397	0.40111568	LC
Acomys_spinosissimus	3.655468282	0.468889356	1.82081855	0.632698305	2.050337769	1.062712857	3.639971966	0.468895675	LC
Acomys_subspinosus	3.637640984	0.431773713	1.877795328	0.602362383	1.943972725	0.935635352	3.622144629	0.431775049	LC
Acomys_wilsoni	3.613151302	0.412644481	1.779877621	0.575266286	1.734083969	0.849680832	3.597654966	0.4126401	LC
Aconaemys_fuscus	17.7826294	0.535317576	6.448355732	0.100441857	6.326779405	0.113220003	17.76988244	0.535319091	LC
Aconaemys_porteri	17.7826294	0.535317576	6.02956359	0.095480482	6.131152201	0.106740346	17.76988244	0.535319091	DD
Aconaemys_sagei	18.77177677	0.556609036	8.007660509	0.210049317	8.024799183	0.307093459	18.75902989	0.556610303	DD
Acrobates_pygmaeus	21.6526581	0.310570536	11.10892021	0.311013023	11.45290109	0.45659285	21.78567769	0.310513777	LC
Addax_nasomaculatus	8.57491944	0.522745326	6.323941773	0.630450502	6.302048987	0.9185526	8.562846467	0.522744517	CR
Aepeomys_lugens	4.853284835	0.257078892	1.563453466	0.405324041	1.426975685	0.663530048	4.837753084	0.257079069	LC
Aepeomys_reigi	4.830405848	0.252494901	1.486580594	0.411616671	1.571623866	0.676241193	4.814874095	0.252492391	VU
Aepyceros_melampus	10.17621473	1.744757506	6.619049336	2.362060106	8.257457255	4.535144435	10.16414228	1.744746149	LC
Aepyprymnus_rufescens	17.47098233	2.156280537	15.0481103	2.634700813	14.91196165	3.990534912	17.60396172	2.156378081	LC
Aeretes_melanopterus	7.036924602	0.575635218	4.254035874	1.03001422	4.35354163	1.551532791	7.024083945	0.575638645	NT
Aeromys_tephromelas	6.477337067	0.057522687	3.438019118	0.062861454	3.325077533	0.10243845	6.46449632	0.057522126	DD
Aeromys_thomasi	6.477337067	0.057522687	3.438019118	0.062861454	3.325077533	0.10243845	6.46449632	0.057522126	DD
Aethalops_aequalis	9.892623975	0.468961518	4.873393447	0.296434955	4.973916439	0.400531428	9.880094303	0.468960832	LC
Aethalops_alecto	9.892623975	0.468961518	4.873393447	0.296434955	4.973916439	0.400531428	9.880094303	0.468960832	LC
Aethomys_bocagei	9.734716295	1.712819874	5.27026361	2.282143941	8.15205744	3.928134814	9.719251355	1.7128202	LC
Aethomys_chrysophilus	10.30934087	0.711761284	5.016240163	0.100913794	5.114651703	0.196854825	10.29387621	0.711769012	LC
Aethomys_hindei	9.762615263	1.607174563	5.274269072	2.126664465	5.301313434	3.136345086	9.747150341	1.607181169	LC
Aethomys_ineptus	10.30934087	0.711761284	5.016240163	0.100913794	5.114651703	0.196854825	10.29387621	0.711769012	LC
Aethomys_kaiseri	8.920651453	1.350358485	4.21319076	1.776558677	5.717209775	3.281983148	8.905186357	1.350370632	LC
Aethomys_nyikae	9.200045647	1.502706124	4.57687853	1.976464258	4.633419283	2.82922166	9.184580602	1.50270403	LC
Aethomys_silindensis	9.809179515	1.708226852	5.116593809	2.225777813	5.228026516	3.095218846	9.793714634	1.708230593	DD
Aethomys_stannarius	10.07912387	1.725276888	5.632944722	2.312881338	5.042088441	3.365792861	10.06365903	1.725273278	DD
Aethomys_thomasi	9.590818438	1.604391227	5.118302752	2.131988978	6.05057206	3.426553739	9.575353452	1.604403501	LC
Ailuropoda_melanoleuca	36.46630742	1.859393261	34.36562162	2.119827822	34.71681613	3.72987213	36.45450357	1.859402092	EN
Ailurops_melanotis	16.44895801	0.444347564	8.521664339	0.246772992	8.564878418	0.320026089	16.58197194	0.444045539	CR
Ailurops_ursinus	16.44895801	0.444347564	23.41381279	0.954834296	13.53035754	0.587277159	16.58197194	0.444045539	VU
Ailurus_fulgens	38.99358732	1.096520556	38.67816864	1.109533924	38.66325344	1.872439959	38.98174829	1.096518698	VU
Akodon_aerosus	5.78980246	0.910056205	3.800082331	1.275629562	3.035668591	1.58413963	5.774263956	0.910059433	LC
Akodon_affinis	3.968802759	0.593061606	2.524801829	0.808115967	2.74904181	1.338097482	3.953260861	0.593067386	LC
Akodon_albiventer	4.097076695	0.634676671	2.650429305	0.829065366	2.840263566	1.219463606	4.081534981	0.634679517	LC
Akodon_aliquantulus	3.281703585	0.290422426	1.513087856	0.412741709	1.512739214	0.619265949	3.266161645	0.29042347	DD
Akodon_azarae	4.081864869	0.569985506	2.561761398	0.789389137	3.123368731	1.564207872	4.066323157	0.56998892	LC
Akodon_bogotensis	4.461972805	0.332785388	2.252517174	0.507966918	2.387555604	0.771296282	4.446434032	0.332797123	LC
Akodon_boliviensis	3.243279771	0.28938399	1.478166171	0.386149829	1.49058839	0.636861609	3.227737828	0.289378893	LC
Akodon_budini	4.802674881	0.310443728	2.273834483	0.07257513	2.33832202	0.140647631	4.787136282	0.310443633	LC
Akodon_cursor	3.651555395	0.251470962	1.582000977	0.125009727	1.659998199	0.145916033	3.636013631	0.251482422	LC
Akodon_dayi	2.407888174	0.28694868	1.135204695	0.372059875	1.314074532	0.778942972	2.392345321	0.28695458	LC
Akodon_dolores	2.359049871	0.293199301	1.09757955	0.384297755	1.145952536	0.601387756	2.343507006	0.293203141	LC
Akodon_fumeus	3.985839717	0.572004399	2.417976247	0.764302162	2.533041312	1.541166548	3.97029804	0.572008235	LC
Akodon_iniscatus	4.036228286	0.623575775	2.623080562	0.833120236	2.357820088	1.129650667	4.020686386	0.623586231	LC
Akodon_juninensis	3.259130423	0.282996358	1.506697345	0.39706944	1.420460357	0.651376585	3.243588481	0.282991956	LC
Akodon_kofordi	3.745964614	0.556830292	2.169669371	0.743613379	2.124814926	1.169978662	3.730422817	0.556835565	LC
Akodon_latebricola	4.448889118	0.312575431	2.163597625	0.510693394	2.146920031	0.804390287	4.433350344	0.312583943	VU
Akodon_leucolimnaeus	3.880820164	0.687512536	2.251773474	0.872584131	2.010772276	1.065901792	3.865278341	0.687517996	DD
Akodon_lindberghi	3.925041529	0.641511433	2.314985935	0.843069172	1.907115493	0.984789792	3.90949978	0.641499439	DD
Akodon_lutescens	3.857993207	0.582388303	2.256174293	0.773702294	1.928398228	1.097490227	3.84245146	0.582380004	LC
Akodon_mimus	4.468607485	0.33776456	2.264459598	0.496713189	2.278481666	0.76596523	4.453068713	0.337772912	LC
Akodon_molinae	2.435792554	0.265600261	1.178924331	0.355656906	1.269535824	0.570944599	2.420249705	0.265603184	LC
Akodon_mollis	3.988273238	0.575152802	2.453202716	0.769218776	2.364351763	1.185574266	3.972731402	0.575158162	LC
Akodon_montensis	3.651555395	0.251470962	1.582000977	0.125009727	1.659998199	0.145916033	3.636013631	0.251482422	LC
Akodon_mystax	3.646642764	0.640272627	2.095122943	0.820902177	1.965080985	1.129009954	3.631100816	0.640283658	DD
Akodon_neocenus	2.339903654	0.272296865	1.038016258	0.365689206	1.045286443	0.548339764	2.324360791	0.27229257	DD
Akodon_oenos	2.533406014	0.28466373	1.273032348	0.380759577	1.371167148	0.630686936	2.517863189	0.284663005	DD
Akodon_orophilus	3.638000226	0.484516215	1.985614207	0.650792611	2.5086686	1.132108443	3.622458402	0.484521495	LC
Akodon_paranaensis	3.853535472	0.579008717	2.115722864	0.754950605	2.745338944	1.161731765	3.837993735	0.579012626	LC
Akodon_pervalens	3.63742018	0.249163474	1.588423136	0.121691552	1.585944639	0.146878551	3.621878524	0.249161952	DD
Akodon_reigi	4.24587042	0.71646088	2.67845569	0.968569278	2.851420707	1.495851497	4.230328817	0.716474553	LC
Akodon_sanctipaulensis	3.865488065	0.556545711	2.231718334	0.752185453	2.095743141	1.171020153	3.849946266	0.556541805	DD
Akodon_serrensis	3.918453095	0.552751146	2.238466432	0.752928903	1.900484194	0.933361861	3.902911385	0.552756142	LC
Akodon_siberiae	4.802674881	0.310443728	2.244824966	0.072922278	2.280367539	0.128236097	4.787136282	0.310443633	NT
Akodon_simulator	2.388040711	0.298796141	1.127579086	0.389767182	1.458529519	0.64965061	2.372497853	0.298801414	LC
Akodon_spegazzinii	3.882356206	0.58288996	2.299730147	0.783602989	2.017597733	1.044659611	3.866814442	0.582893813	LC
Akodon_subfuscus	4.085993511	0.618015861	2.435188511	0.802336249	2.645386052	1.379819426	4.070451865	0.618019403	LC
Akodon_surdus	3.937720232	0.523892842	2.29307314	0.756418646	2.222216264	1.081286138	3.922178482	0.523901524	VU
Akodon_sylvanus	3.63742018	0.249163474	1.794863584	0.133084436	1.667043987	0.154170701	3.621878524	0.249161952	LC
Akodon_toba	2.245461582	0.264412458	0.91387459	0.345700994	0.967631787	0.590012824	2.229918704	0.264404475	LC
Akodon_torques	3.902908612	0.609565602	2.406407993	0.812344148	2.543716778	1.235386314	3.887366777	0.609570852	LC
Akodon_varius	2.278761787	0.274135822	0.943884813	0.334843767	0.928547985	0.49233339	2.263218916	0.274134914	DD
Alcelaphus_buselaphus	12.28598695	1.028453798	9.564842883	1.513130197	9.57263678	2.548059977	12.27391544	1.02845157	LC
Alces_alces	10.55351807	0.13497023	4.674478163	0.091360279	4.84859707	0.131809717	10.5414555	0.134977327	LC
Alces_americanus	10.55351807	0.13497023	4.674478163	0.091360279	4.84859707	0.131809717	10.5414555	0.134977327	LC
Alionycteris_paucidentata	11.03598679	0.404210177	7.690317512	0.140657646	7.682592538	0.170460585	11.0234569	0.404207644	LC
Allactaga_balikunica	13.29989212	1.980725164	6.579538186	2.579415816	6.687134356	4.571113515	13.28651539	1.980727034	LC
Allactaga_bullata	12.94349116	2.02152401	6.118939537	2.553280344	5.260068125	3.393388659	12.93011439	2.0215313	LC
Allactaga_elater	12.52365471	1.89363397	5.702728101	2.37343799	4.386130937	3.790958193	12.5102778	1.893644196	LC
Allactaga_euphratica	14.23204267	0.789323618	6.844397845	0.147828808	6.913275428	0.234801281	14.21866635	0.789321856	NT
Allactaga_firouzi	12.51454752	1.914043698	5.613196263	2.449252028	5.950669386	4.207815691	12.50117066	1.914046363	DD
Allactaga_hotsoni	12.87467579	1.983485765	6.216088416	2.598485497	9.416481962	5.481252039	12.86129897	1.983490758	LC
Allactaga_major	12.52037147	1.835709415	5.809419222	2.335362721	4.247052548	3.126511641	12.5069946	1.835705607	LC
Allactaga_severtzovi	12.66618691	1.952504865	5.844365258	2.533260863	6.968704248	5.268071361	12.65281007	1.95252738	LC
Allactaga_sibirica	12.85568906	1.926677279	5.854630808	2.435897422	6.641241064	4.341390673	12.84231229	1.926666647	LC
Allactaga_tetradactyla	12.69584964	2.024043222	5.743591291	2.447722949	5.655479262	3.311092558	12.68247281	2.024052701	VU
Allactaga_vinogradovi	12.65864618	1.987011468	5.781328743	2.437344473	4.194878618	3.126597455	12.64526935	1.98701305	NT
Allactaga_williamsi	14.23204267	0.789323618	6.905404329	0.152089945	7.072688257	0.295446935	14.21866635	0.789321856	LC
Allactodipus_bobrinskii	24.86239772	2.260642973	19.37632585	3.002540944	19.3060096	4.951992267	24.84902491	2.260641293	LC
Allenopithecus_nigroviridis	15.42497267	0.354133158	14.8923886	0.363764689	14.91066122	0.54625878	15.41344308	0.354135671	LC
Allocebus_trichotis	26.34747395	0.779901091	23.60903074	0.87903084	24.02686711	1.537665794	26.33637261	0.779895793	DD
Allocricetulus_curtatus	12.84031331	0.529531971	6.260327668	0.126221456	6.392797544	0.206640757	12.82516953	0.529530537	LC
Allocricetulus_eversmanni	12.84031331	0.529531971	6.260327668	0.126221456	6.392797544	0.206640757	12.82516953	0.529530537	LC
Alouatta_belzebul	6.441137154	0.145379846	3.370979005	0.098194152	3.468909336	0.178353976	6.429636015	0.145382198	VU
Alouatta_caraya	6.177931052	0.550877936	3.40178241	0.802825867	3.557697391	1.29546679	6.166429874	0.550872799	LC
Alouatta_guariba	6.005061743	0.520167254	3.146187334	0.765256214	2.519362342	1.031013378	5.993560548	0.520163342	LC
Alouatta_macconnelli	6.226701453	0.096733898	3.033379515	0.10131131	3.044939628	0.193375706	6.215200297	0.096743177	LC
Alouatta_nigerrima	6.441137154	0.145379846	3.521719126	0.10090435	3.580262316	0.187000869	6.429636015	0.145382198	LC
Alouatta_palliata	6.134440777	0.496781574	3.262952986	0.736441169	3.679931643	1.209370052	6.122939586	0.496782559	LC
Alouatta_pigra	5.997138352	0.543578752	2.780032273	0.819176343	2.032935911	1.029678536	5.985637157	0.543571215	EN
Alouatta_sara	6.933279169	0.160952698	4.446393631	0.194869323	4.507888151	0.300108445	6.921778066	0.160956616	LC
Alouatta_seniculus	6.226701453	0.096733898	3.033379515	0.10131131	3.044939628	0.193375706	6.215200297	0.096743177	LC
Alticola_albicaudus	4.229183609	0.534755237	2.21160416	0.732286853	1.904320641	1.0031771	4.2139145	0.53475551	DD
Alticola_argentatus	4.285024055	0.539456089	2.367537043	0.740763572	2.361130851	1.340664404	4.269754942	0.539471257	LC
Alticola_barakshin	4.003212599	0.50166932	1.961398843	0.6825462	1.747026743	1.032106701	3.987943441	0.501664638	LC
Alticola_lemminus	6.432527633	0.614968513	3.905691669	1.156391076	4.007640642	1.663545974	6.417259354	0.614972305	LC
Alticola_macrotis	4.205270466	0.505181151	2.193589344	0.710814202	1.921056635	0.968153546	4.190001354	0.505186832	LC
Alticola_montosa	4.37428524	0.602927104	2.492400209	0.832245007	2.318094269	1.456583307	4.359016143	0.602919486	VU
Alticola_olchonensis	4.126257065	0.214956551	1.751339681	0.133383151	1.770205238	0.25036317	4.110987992	0.214951758	DD
Alticola_roylei	4.022795823	0.49578089	1.963428054	0.680013474	2.183294589	1.176994506	4.007526667	0.495793311	NT
Alticola_semicanus	4.388920591	0.557351877	2.485663155	0.77196878	2.443563551	1.111536464	4.373651508	0.557349295	LC
Alticola_stoliczkanus	4.28589514	0.535737895	2.324341844	0.737026705	2.300118909	1.165317692	4.270626033	0.535742133	LC
Alticola_strelzowi	6.424257176	0.609289272	3.896594168	1.150776278	4.018127266	1.656118764	6.408988895	0.609291662	LC
Alticola_tuvinicus	4.126257065	0.214956551	1.951562517	0.141811876	1.859309678	0.254955052	4.110987992	0.214951758	LC
Amblysomus_corriae	16.77432107	1.976883528	7.598319898	2.924501315	8.908194396	5.001790203	16.77924824	1.976933645	NT
Amblysomus_hottentotus	17.52543258	2.039721514	8.719837136	3.042323214	7.484127177	3.640031604	17.53035983	2.040024339	LC
Amblysomus_marleyi	17.41402855	2.093784389	7.83070848	3.105806427	9.737985766	5.415638231	17.4189558	2.093744455	EN
Amblysomus_robustus	16.98197518	2.007593719	8.305275805	3.042854561	7.575554106	4.299531929	16.98690237	2.007895533	VU
Amblysomus_septentrionalis	17.59019262	2.120606649	9.08515902	3.087391435	10.52710597	5.015802652	17.59511989	2.120762039	NT
Ametrida_centurio	6.29513357	0.35642856	3.801189096	0.479818348	3.865998703	0.767251902	6.282316763	0.356426692	LC
Ammodillus_imbellis	14.19554822	1.985177079	9.482711397	3.155916529	9.817121055	5.162676707	14.18036353	1.985179171	DD
Ammodorcas_clarkei	7.182133239	0.887907785	4.197133608	1.393658367	5.799203697	2.349299261	7.17005665	0.887900348	VU
Ammospermophilus_harrisii	4.143927751	0.257042434	0.91685192	0.227655622	0.84799917	0.374886042	4.131101415	0.257043533	LC
Ammospermophilus_interpres	4.153479405	0.261460842	0.944421837	0.237717385	0.89017324	0.41777493	4.14065307	0.261462386	LC
Ammospermophilus_leucurus	4.17259992	0.265251691	0.963869362	0.237755816	0.943629469	0.363649985	4.159773587	0.265255926	LC
Ammospermophilus_nelsoni	4.142017917	0.264181101	0.825415162	0.226802296	0.704485723	0.360355864	4.129191581	0.264186369	EN
Ammotragus_lervia	11.37026639	0.972598821	8.976107022	1.425229766	9.330209872	2.272081304	11.35819034	0.972593083	VU
Amorphochilus_schnablii	30.26245533	0.444065215	11.3744247	0.221804731	12.30127992	0.255863791	30.24985879	0.444067543	EN
Anathana_ellioti	19.79889909	0.537346016	6.103681942	0.071770264	6.615905734	0.132627472	19.78792699	0.537347921	LC
Andalgalomys_olrogi	6.541454714	0.17073342	2.411759796	0.096089879	2.544700585	0.14462497	6.525921975	0.170735153	LC
Andalgalomys_pearsoni	6.541454714	0.17073342	2.411759796	0.096089879	2.544700585	0.14462497	6.525921975	0.170735153	LC
Andinomys_edax	9.366941692	1.366625433	7.772588804	1.842110237	10.31310878	2.89412535	9.3514114	1.366623238	LC
Anisomys_imitator	11.81432598	1.781622508	8.042907145	2.413206006	6.89299968	3.245688535	11.7988672	1.781626116	LC
Anomalurus_beecrofti	22.37888791	2.058968516	9.110020814	3.401422219	8.341229867	5.387143231	22.36607936	2.058974909	LC
Anomalurus_derbianus	22.32406354	2.112902835	9.119438671	3.434324179	9.86964233	5.628554292	22.31125498	2.112906323	LC
Anomalurus_pelii	22.50733455	2.059589748	9.090108159	3.479079982	9.814812706	5.422319273	22.49452601	2.059586176	DD
Anomalurus_pusillus	22.46582516	2.157030611	9.340713711	3.539529052	8.609297039	5.382320908	22.45301662	2.157036024	LC
Anonymomys_mindorensis	15.54238235	2.368521052	13.22067584	3.108598221	16.75370738	4.112133706	15.52691201	2.368533474	DD
Anotomys_leander	9.925856443	1.051431673	7.137834862	1.644123063	6.143152018	2.557901461	9.910400214	1.051427562	VU
Anoura_caudifer	7.789394167	0.829887788	3.762067911	1.302280245	4.392297844	1.965552599	7.776599129	0.829879147	LC
Anoura_cultrata	7.843061724	0.826554041	3.809135425	1.295996485	4.167768689	2.133512344	7.830266695	0.826543135	NT
Anoura_geoffroyi	7.761371674	0.78431267	3.743740558	1.214299697	3.921468237	1.960780716	7.748576631	0.784305059	LC
Anoura_latidens	7.844094609	0.819789683	3.801895906	1.269709132	4.346076951	1.926352301	7.83129958	0.819789289	LC
Anoura_luismanueli	7.768816004	0.828276143	3.754510494	1.28614448	4.445974348	1.887304481	7.756020962	0.828279333	LC
Anourosorex_assamensis	13.05553723	1.297406659	6.169922499	2.078421527	5.453887809	2.96446817	13.04360161	1.297416916	LC
Anourosorex_schmidi	13.1824536	1.416272588	6.210781028	2.184496826	6.707691122	3.52300523	13.170518	1.416274735	DD
Anourosorex_squamipes	13.11127829	1.313613103	6.257852861	2.05498318	7.588380155	3.444681722	13.09934268	1.313619328	LC
Anourosorex_yamashinai	12.94570745	1.29012206	6.045817308	2.072513796	5.463293482	3.391028216	12.93377181	1.290121853	LC
Antechinomys_laniger	17.45005255	0.530712361	16.2812377	0.550460107	16.37929116	0.77823017	17.58307019	0.530890676	LC
Antechinus_adustus	5.106157252	0.2789538	1.607991286	0.469423095	1.85729274	0.754707923	5.239165832	0.279055327	LC
Antechinus_agilis	5.110034676	0.279804001	1.614690988	0.47649077	1.397583378	0.743470565	5.243043257	0.279719156	LC
Antechinus_bellus	7.157759818	0.175996258	4.067527993	0.283235005	3.932725535	0.475158762	7.290768759	0.175845595	LC
Antechinus_flavipes	7.157759818	0.175996258	4.067527993	0.283235005	3.932725535	0.475158762	7.290768759	0.175845595	LC
Antechinus_godmani	9.995264523	0.251839752	8.341606869	0.272259273	8.283395641	0.424442158	10.1282739	0.251629002	NT
Antechinus_leo	7.777453666	0.204861432	5.30679175	0.292394399	5.20053029	0.46939356	7.910462654	0.204579287	LC
Antechinus_minimus	9.97325549	0.289045025	7.473926003	0.428033067	7.503054267	0.532512291	10.10626508	0.288995167	LC
Antechinus_stuartii	5.045407313	0.276184945	1.509864693	0.463061995	1.55106838	0.771619883	5.178415887	0.276158892	LC
Antechinus_subtropicus	4.999390714	0.273014076	1.424328122	0.454990396	1.448272182	0.731757125	5.132399284	0.273400526	LC
Antechinus_swainsonii	9.97325549	0.289045025	7.473926003	0.428033067	7.503054267	0.532512291	10.10626508	0.288995167	LC
Anthops_ornatus	37.43827285	0.771798544	37.13748958	0.782691037	37.18882714	1.125847812	37.4257998	0.771791291	DD
Antidorcas_marsupialis	7.180402583	0.897107852	4.347611902	1.364289889	5.416226065	2.060990102	7.168325984	0.897103305	LC
Antilocapra_americana	23.18831103	0.465045292	20.07324943	0.612226602	20.03770257	0.777189867	23.1762796	0.465036551	LC
Antilope_cervicapra	8.155644263	0.305512189	7.065513974	0.321205912	6.998722364	0.483199025	8.14356699	0.305511123	NT
Antrozous_pallidus	13.31498172	1.157976004	9.682153969	1.171323487	10.03423776	1.513042805	13.30186833	1.15797603	LC
Aonyx_capensis	7.423643257	0.391141857	3.320494763	0.290454064	3.403696394	0.389152101	7.411761538	0.391137877	LC
Aonyx_cinerea	7.423643257	0.391141857	2.801764615	0.30048208	3.038557313	0.395457671	7.411761538	0.391137877	VU
Aotus_azarae	10.02679397	1.469504939	5.557652999	2.040124672	6.446179929	3.209137023	10.01529149	1.469490337	LC
Aotus_lemurinus	10.6055248	1.547927448	6.097939991	2.218135126	7.617294868	4.53426255	10.59402251	1.547920166	VU
Aotus_miconax	9.441074878	1.332826146	4.718497401	1.878429148	6.329257703	3.707126805	9.429572154	1.332822692	VU
Aotus_nancymaae	10.77006314	1.53559069	6.542133031	2.234429449	6.331257001	3.687156639	10.75856058	1.535585058	LC
Aotus_nigriceps	11.00491457	2.009724855	6.698042582	2.790130738	6.034979314	4.519101165	10.99341265	2.009714649	LC
Aotus_trivirgatus	11.01392116	1.815544996	6.883982338	2.524452868	5.649335046	3.337717764	11.00241877	1.815533855	LC
Aotus_vociferans	10.85366018	1.747063338	6.641353637	2.469093543	8.452423309	4.321945594	10.84215788	1.747059493	LC
Aplodontia_rufa	55.38246561	1.656313022	55.2654579	1.662269686	54.67500799	2.611779658	55.36991373	1.656330227	LC
Apodemus_agrarius	7.936926872	0.779618274	2.764260219	0.61119398	2.926317771	0.981500412	7.921460734	0.779621059	LC
Apodemus_alpicola	4.576841005	0.473851519	1.824568174	0.653649266	1.792201437	0.947449029	4.561372622	0.47384749	LC
Apodemus_argenteus	7.658306038	1.008621881	4.235528075	1.466175445	2.623664652	1.746095464	7.642839995	1.008621846	LC
Apodemus_chevrieri	7.936926872	0.779618274	2.764260219	0.61119398	2.926317771	0.981500412	7.921460734	0.779621059	LC
Apodemus_draco	7.444777989	0.925904158	3.890256863	1.352943106	3.832321034	2.374940206	7.429311927	0.925901029	LC
Apodemus_epimelas	8.643547834	0.717812389	4.309767439	0.182732684	4.506683596	0.217022509	8.628081698	0.717810671	LC
Apodemus_flavicollis	4.651058946	0.458275835	1.922724608	0.636493387	1.81317321	0.914267441	4.635590575	0.458278981	LC
Apodemus_gurkha	7.400073516	0.999987878	3.681048683	1.445701792	3.606035754	2.366398457	7.384607425	0.999983534	EN
Apodemus_hyrcanicus	4.639738917	0.462152798	1.933860427	0.642666057	1.609329751	0.87550682	4.624270541	0.462159251	NT
Apodemus_latronum	7.228422509	0.901429249	3.655807776	1.314369089	3.32661901	2.273913709	7.212956408	0.901428886	LC
Apodemus_mystacinus	8.643547834	0.717812389	4.309767439	0.182732684	4.506683596	0.217022509	8.628081698	0.717810671	LC
Apodemus_pallipes	4.710436963	0.478272163	1.994237198	0.669836079	2.225868675	1.176523918	4.694968602	0.478284554	LC
Apodemus_peninsulae	7.591001493	1.011700871	3.925727795	1.473032067	3.218958666	2.011763815	7.575535442	1.011706134	LC
Apodemus_ponticus	4.740371855	0.488409797	2.066338253	0.673866467	2.132982035	1.057826733	4.724903495	0.488411912	LC
Apodemus_rusiges	4.553978428	0.467747724	1.804195192	0.638752868	1.486284295	0.756977328	4.538510035	0.467751262	LC
Apodemus_semotus	7.821734292	1.026136907	4.311044782	1.532928486	3.137553719	2.029167438	7.806268301	1.026128066	LC
Apodemus_speciosus	7.540259508	0.978815871	4.147691204	1.421026126	3.415344704	2.135024105	7.524793439	0.978812967	LC
Apodemus_sylvaticus	4.624955358	0.419361425	1.883832154	0.609094688	2.108107745	0.970158212	4.60948698	0.419359981	LC
Apodemus_uralensis	4.745087357	0.481636226	1.987614053	0.672316124	1.716497975	0.960047842	4.729619018	0.481639385	LC
Apodemus_witherbyi	4.697101327	0.488759676	1.946973746	0.66773414	1.645405174	0.839308631	4.681632974	0.488761047	LC
Apomys_abrae	4.173647248	0.507135323	1.722743518	0.649092588	1.601575928	0.856095207	4.158165498	0.507127423	DD
Apomys_datae	4.292765398	0.519456837	1.9259379	0.667652191	2.6882742	1.337629583	4.277283663	0.519445824	LC
Apomys_hylocetes	4.382765585	0.574649569	2.08530868	0.70287856	2.514858951	0.995774141	4.367283856	0.57463879	LC
Apomys_insignis	4.343962042	0.518770631	2.034377887	0.666224029	1.977748627	1.05937458	4.328480308	0.518755991	NT
Apomys_littoralis	4.16986564	0.489312664	1.74330605	0.618598774	1.842825908	1.020194978	4.154383881	0.489305515	DD
Apomys_microdon	4.311084962	0.527088391	1.977323428	0.691365786	2.037947007	1.17916195	4.295603224	0.52707804	LC
Apomys_musculus	4.242160118	0.487252193	1.867178573	0.628237266	1.877894196	0.960339346	4.22667837	0.487243993	LC
Apomys_sacobianus	4.447133702	0.544260709	2.120538536	0.733819572	2.018029412	1.12209233	4.431651994	0.544246868	DD
Aproteles_bulmerae	15.29713367	0.404667718	14.38827761	0.434512478	14.09434975	0.856186392	15.28459196	0.404660032	CR
Arborimus_albipes	4.818555932	0.30836229	1.405935531	0.340581844	1.388886837	0.523039918	4.803291127	0.308360476	LC
Arborimus_longicaudus	4.782938615	0.301729622	1.331476498	0.340694804	1.274315902	0.544404759	4.767673806	0.301724343	NT
Arborimus_pomo	4.832273501	0.305925462	1.430136403	0.341051363	1.361744534	0.538517521	4.817008696	0.305929069	NT
Archboldomys_luzonensis	4.083545364	0.292676144	1.933898175	0.495785944	2.002652053	0.810423793	4.068063009	0.292673282	VU
Archboldomys_musseri	4.074191834	0.293611205	2.045841599	0.450315974	2.039445568	0.695853749	4.058709478	0.293603535	LC
Arctictis_binturong	12.60667747	0.135131454	6.481504359	0.095847271	6.635792449	0.132399669	12.59483781	0.135124249	VU
Arctocebus_aureus	21.84374786	0.277284474	10.55104743	0.247492793	10.65971594	0.335494529	21.83267608	0.27729495	LC
Arctocebus_calabarensis	21.84374786	0.277284474	10.55104743	0.247492793	10.65971594	0.335494529	21.83267608	0.27729495	LC
Arctocephalus_australis	5.310540355	0.230709572	1.493396835	0.354820834	1.328810235	0.514502077	5.298695609	0.230705057	LC
Arctocephalus_forsteri	5.314096179	0.234430196	1.510736501	0.360753266	1.255273923	0.599626833	5.302251433	0.234426007	LC
Arctocephalus_galapagoensis	5.316015247	0.239663265	1.342622307	0.379321878	1.176404674	0.613722166	5.304170502	0.23966415	EN
Arctocephalus_gazella	7.358689483	0.612745033	3.471135918	0.975745749	3.976718099	1.434845067	7.346845157	0.612739243	LC
Arctocephalus_philippii	5.34668104	0.236871767	1.55719788	0.357932732	1.432246968	0.60044472	5.334836298	0.2368574	NT
Arctocephalus_pusillus	10.61736341	0.569002115	8.22097761	0.635564161	8.60722839	1.006335949	10.60551973	0.568994953	LC
Arctocephalus_townsendi	7.025479741	0.385117515	3.91049743	0.456946252	3.563746512	0.524524535	7.013635216	0.385102917	NT
Arctocephalus_tropicalis	7.402186046	0.627055374	3.523331794	0.995278906	3.990284269	1.480876484	7.39034173	0.627052107	LC
Arctogalidia_trivirgata	21.25327306	0.206995985	19.55042197	0.218455522	19.5877721	0.315672535	21.24143476	0.206984545	LC
Arctonyx_collaris	13.24323536	0.908076993	8.473300955	1.212803981	8.667614004	2.159681446	13.23136057	0.908077151	NT
Ardops_nichollsi	5.126611851	0.254032081	1.75227106	0.379994276	1.868137905	0.71363023	5.113794902	0.254036196	LC
Arielulus_aureocollaris	7.434023074	0.752566517	3.585895597	1.106698958	3.865787114	1.774623004	7.420909766	0.752567431	LC
Arielulus_circumdatus	7.481588665	0.766394533	3.599957531	1.167553241	3.606019345	1.710132074	7.468475363	0.766395976	LC
Arielulus_cuprosus	7.204503287	0.749557751	3.111089222	1.099469493	3.482835668	1.718920844	7.191389952	0.749557934	DD
Arielulus_societatis	7.501741427	0.797361598	3.539470879	1.173834324	4.16090137	1.791178461	7.48862813	0.797369961	VU
Arielulus_torquatus	7.372205401	0.808839637	3.47868956	1.177721468	3.995463015	1.857375164	7.359092084	0.808844454	LC
Ariteus_flavescens	5.126611851	0.254032081	1.75227106	0.379994276	1.868137905	0.71363023	5.113794902	0.254036196	LC
Artibeus_amplus	5.373552566	0.178006022	4.077930334	0.207104248	3.895627762	0.321243996	5.360732106	0.178007084	LC
Artibeus_anderseni	6.567292893	0.16062221	5.270784506	0.193719032	5.336597919	0.344479323	6.554473035	0.160627719	LC
Artibeus_aztecus	6.496824423	0.669364692	4.084767881	1.159100444	3.524315494	1.868532405	6.484004811	0.66936497	LC
Artibeus_cinereus	7.246866368	0.181436016	6.12025135	0.212179316	6.177627941	0.346399196	7.234046639	0.181444254	LC
Artibeus_concolor	6.400383334	0.162233346	5.265140805	0.184293713	5.378057772	0.346583819	6.387563163	0.162224279	LC
Artibeus_fimbriatus	5.948515509	0.145806547	4.748720434	0.16696989	4.65728643	0.270673054	5.935695201	0.145797961	LC
Artibeus_fraterculus	4.390497028	0.132739732	2.764575944	0.170393265	2.700010494	0.225413464	4.377676398	0.132737595	LC
Artibeus_glaucus	4.741646711	0.367252783	2.694966319	0.615299257	2.609015625	0.922666403	4.728826637	0.367253693	LC
Artibeus_gnomus	4.605485602	0.363638856	2.695503724	0.619794194	2.220640145	0.945822125	4.592665515	0.363633729	LC
Artibeus_hirsutus	4.088038424	0.104676172	2.220150457	0.143211957	2.22196464	0.224769419	4.075217771	0.104668903	LC
Artibeus_incomitatus	4.621495324	0.355598623	2.160721993	0.629744089	2.084492941	0.993149572	4.60867524	0.355595421	CR
Artibeus_inopinatus	4.088038424	0.104676172	2.159713279	0.1520352	2.195447583	0.233795729	4.075217771	0.104668903	DD
Artibeus_jamaicensis	3.85918282	0.300139604	1.667670169	0.49862752	1.506669648	0.705471551	3.846362154	0.300134578	LC
Artibeus_lituratus	3.940885257	0.314521542	1.82511282	0.531497928	1.78134225	0.838156666	3.928064599	0.314514651	LC
Artibeus_obscurus	3.955801027	0.314678539	1.857691105	0.522482124	1.559517984	0.723304591	3.94298037	0.314673842	LC
Artibeus_phaeotis	6.275713461	0.649927455	3.65287174	1.134102319	3.625660983	1.734968307	6.262893829	0.649925541	LC
Artibeus_toltecus	6.514833799	0.663358501	4.115535044	1.155279506	4.060905327	1.876617713	6.50201419	0.663355818	LC
Artibeus_watsoni	4.790809392	0.353238271	2.884544425	0.60075336	2.119945603	0.990002962	4.777989323	0.353229311	LC
Arvicanthis_abyssinicus	8.189480227	0.913516283	4.33597334	1.409657767	4.884109139	2.316227544	8.174006756	0.913514202	LC
Arvicanthis_ansorgei	8.229513367	0.596620861	4.241265854	1.093162831	4.558520372	1.683449072	8.214039913	0.596624236	LC
Arvicanthis_blicki	8.54278126	1.029713973	4.861246468	1.568462572	3.928411278	2.027089621	8.527307836	1.029719479	NT
Arvicanthis_nairobae	8.57455062	1.061631948	4.946291217	1.600978802	5.429786308	2.557886935	8.559077195	1.061640631	LC
Arvicanthis_neumanni	8.205518316	1.000872973	4.361593481	1.522161551	4.331263356	2.327189694	8.190044849	1.000873051	LC
Arvicanthis_niloticus	8.164268029	0.588306052	4.110788228	1.067226337	4.214909144	1.636766909	8.14879457	0.588307745	LC
Arvicanthis_rufinus	8.302253778	0.61672149	4.38673213	1.107674027	4.51660248	1.653361753	8.28678033	0.616728739	LC
Arvicola_amphibius	8.370980625	0.338979497	4.302917211	0.081600086	4.362322556	0.103172156	8.355717898	0.338971433	LC
Arvicola_sapidus	9.927631458	0.336507789	7.415861225	0.114843534	7.388523455	0.220811372	9.912368849	0.336500504	VU
Arvicola_scherman	8.370980625	0.338979497	4.302917211	0.081600086	4.362322556	0.103172156	8.355717898	0.338971433	LC
Asellia_patrizii	13.93562181	0.528644006	6.097865537	0.412463722	5.984398721	0.860371291	13.92312678	0.528644892	LC
Asellia_tridens	13.93562181	0.528644006	6.097865537	0.412463722	5.984398721	0.860371291	13.92312678	0.528644892	LC
Aselliscus_stoliczkanus	10.97163775	0.796148473	5.864998337	0.322795846	6.000785422	0.551310496	10.95914122	0.796151363	LC
Aselliscus_tricuspidatus	39.88401032	0.496892132	39.61767406	0.503164391	39.51840802	0.83852154	39.87154403	0.496877105	LC
Atelerix_albiventris	12.67435505	0.116641059	5.485403074	0.167343758	5.537389892	0.197996395	12.66286068	0.116645535	LC
Atelerix_algirus	14.95132986	0.204455623	10.0388973	0.276821693	10.08341633	0.322316632	14.93983566	0.204461027	LC
Atelerix_frontalis	16.34259674	0.190045807	12.1257976	0.226659464	12.0760484	0.364951186	16.33110271	0.190049015	LC
Atelerix_sclateri	12.67435505	0.116641059	5.485403074	0.167343758	5.537389892	0.197996395	12.66286068	0.116645535	LC
Ateles_belzebuth	6.836467568	0.131040185	7.693886792	0.400921971	4.037249534	0.17527289	6.82496687	0.131044583	EN
Ateles_chamek	6.8340672	0.128151326	6.693802473	0.364498148	3.445759473	0.089368823	6.822566502	0.128157254	EN
Ateles_fusciceps	8.288216885	0.626749628	7.494423387	0.649478063	5.177198299	1.462734892	8.276716426	0.626751799	CR
Ateles_geoffroyi	8.288216885	0.626749628	8.948733291	0.715307455	5.916658227	1.245603953	8.276716426	0.626751799	EN
Ateles_hybridus	6.836467568	0.131040185	6.067145042	0.268695522	3.386366537	0.132691119	6.82496687	0.131044583	CR
Ateles_marginatus	6.8340672	0.128151326	6.693802473	0.364498148	3.445759473	0.089368823	6.822566502	0.128157254	EN
Ateles_paniscus	12.08502596	0.894769362	11.577482	0.862180805	10.52385827	1.594358502	12.0735261	0.894772067	VU
Atelocynus_microtis	3.949496678	0.324746359	1.748917392	0.431879767	1.543376843	0.743623615	3.937664299	0.324743516	NT
Atherurus_africanus	18.51649974	0.293406384	16.08993689	0.132558121	16.17461558	0.213989863	18.50367365	0.29342154	LC
Atherurus_macrourus	18.51649974	0.293406384	16.08993689	0.132558121	16.17461558	0.213989863	18.50367365	0.29342154	LC
Atilax_paludinosus	15.23811303	1.892700749	7.815915134	3.055972144	7.823244984	4.387801446	15.22627376	1.892696473	LC
Atlantoxerus_getulus	19.09448443	0.311845995	14.94355668	0.382404481	14.73078688	0.558528883	19.08173398	0.311849041	LC
Auliscomys_boliviensis	5.968415009	0.76496451	3.602220307	1.196410407	4.872589025	1.967054176	5.952881599	0.764961219	LC
Auliscomys_pictus	5.951736514	0.784490399	3.587742296	1.221716185	3.571372866	1.912568011	5.936203102	0.784499709	LC
Auliscomys_sublimis	5.797422297	0.747835911	3.303610879	1.175162075	3.258233031	1.8560728	5.78188887	0.747837017	LC
Avahi_laniger	18.77213283	0.622454081	18.03192299	1.017747407	11.48693014	0.615186557	18.76102964	0.622461174	LC
Avahi_occidentalis	18.77213283	0.622454081	9.04825372	0.362009195	9.101898476	0.497147078	18.76102964	0.622461174	EN
Axis_axis	7.24129944	0.66896489	8.73457195	0.554340654	4.513709341	1.44175887	7.229234721	0.66895662	LC
Axis_calamianensis	7.170258628	0.651847736	4.790686777	0.964634859	4.008022569	1.418687139	7.158193904	0.651846319	EN
Axis_kuhlii	7.234378979	0.667585642	4.520086329	0.921934296	3.969060782	1.644853961	7.222314261	0.667589301	CR
Axis_porcinus	7.166318193	0.617442482	4.779244356	0.958565676	3.638070751	1.397216036	7.154253468	0.617445214	EN
Babyrousa_babyrussa	18.61615762	1.560241819	12.94733416	2.133634275	10.38875394	3.902881248	18.60438858	1.560244105	VU
Babyrousa_celebensis	18.33682403	1.531430237	12.76129799	2.068009984	10.2964227	4.064649815	18.32505497	1.531437448	VU
Babyrousa_togeanensis	18.16263501	1.5215833	9.55809346	2.536400599	9.452896505	4.275978597	18.15086594	1.521585065	EN
Baiomys_musculus	14.96385274	0.213504219	10.8012575	0.197376027	10.95466667	0.363614285	14.94855775	0.213501171	LC
Baiomys_taylori	14.96385274	0.213504219	10.8012575	0.197376027	10.95466667	0.363614285	14.94855775	0.213501171	LC
Balaena_mysticetus	18.29553686	0.763048232	11.00240915	1.003753827	10.76318952	1.627943541	18.28370815	0.763052436	LC
Balaenoptera_acutorostrata	20.29534538	0.212678045	10.38468318	0.156135182	9.923329626	0.307661903	20.28351676	0.212668735	LC
Balaenoptera_bonaerensis	20.29534538	0.212678045	8.534634604	0.160659886	8.997099801	0.304778621	20.28351676	0.212668735	DD
Balaenoptera_borealis	18.69729918	0.378288912	10.28991874	0.337509419	10.30301331	0.492328024	18.68546998	0.378294714	EN
Balaenoptera_edeni	18.69729918	0.378288912	13.66736642	1.361049802	11.11123089	0.782995791	18.68546998	0.378294714	DD
Balaenoptera_musculus	21.46978556	2.16236131	15.90405124	3.819262137	14.23220985	6.396611748	21.45795679	2.162353618	EN
Balaenoptera_physalus	21.93050239	2.189561392	16.82539276	3.662743176	13.62451369	6.261500567	21.91867366	2.189565314	EN
Balantiopteryx_infusca	17.58353669	1.207369557	8.364102185	2.300909681	8.913875385	3.530234951	17.57117481	1.207370476	EN
Balantiopteryx_io	17.82766201	1.224505812	10.44768718	2.021637255	10.175445	3.264002368	17.81530015	1.224512061	VU
Balantiopteryx_plicata	17.50824756	1.205816279	11.42129323	1.771457695	9.492090104	3.007097938	17.49588568	1.205813364	LC
Balionycteris_maculata	9.860734675	0.465569535	4.809621224	0.26340475	5.026493727	0.457144852	9.848205001	0.465569062	LC
Bandicota_bengalensis	10.46910735	0.849234758	5.114828643	1.234621849	4.897261626	1.815043906	10.45364048	0.849231417	LC
Bandicota_indica	10.36116817	0.825530443	4.898971884	1.233908449	5.172440166	1.923564786	10.3457013	0.825536329	LC
Bandicota_savilei	10.49278544	0.829628148	5.162180094	1.251376441	5.097599445	1.884411357	10.47731858	0.829627932	LC
Barbastella_barbastellus	16.05271226	0.524281907	11.82653079	0.967547549	12.18523587	1.39957298	16.03960673	0.52427951	NT
Barbastella_leucomelas	16.05271226	0.524281907	11.90088642	0.958175673	12.36803139	1.364734093	16.03960673	0.52427951	LC
Bassaricyon_alleni	11.323035	1.289618608	5.198218522	1.994469089	5.876255896	3.47411072	11.31116928	1.289610512	LC
Bassaricyon_beddardi	11.4728082	1.258558884	5.355821804	1.935966609	5.141688977	2.790028636	11.46094251	1.258558923	LC
Bassaricyon_gabbii	11.37285704	1.260976858	5.246511011	1.912336499	4.684409316	2.831443256	11.36099133	1.260975578	LC
Bassaricyon_lasius	11.50006588	1.246141219	5.453406474	1.928456585	6.745395085	3.276815726	11.48820018	1.246133527	DD
Bassaricyon_pauli	11.54419261	1.266086479	5.409447022	1.982126361	4.786334682	3.021703496	11.53232692	1.266074955	DD
Bassariscus_astutus	13.48576292	0.424847679	5.145617789	0.266866394	5.470089885	0.501464958	13.47389751	0.424853684	LC
Bassariscus_sumichrasti	13.48576292	0.424847679	5.145617789	0.266866394	5.470089885	0.501464958	13.47389751	0.424853684	LC
Bathyergus_janetta	11.27331211	0.238631675	3.754414374	0.254469613	3.91193214	0.317240366	11.2605019	0.238648572	LC
Bathyergus_suillus	11.27331211	0.238631675	3.754414374	0.254469613	3.91193214	0.317240366	11.2605019	0.238648572	LC
Batomys_dentatus	7.713221627	0.673973723	4.105744049	1.068203479	4.110970463	1.647289254	7.69775268	0.673974812	DD
Batomys_granti	7.759257989	0.682987043	4.07347328	1.0558875	4.059155987	1.790232354	7.743789043	0.682984959	NT
Batomys_russatus	7.937722146	0.7219712	3.972683575	1.147123152	3.66753946	1.941582086	7.92225322	0.72197242	EN
Batomys_salomonseni	7.804330306	0.66265489	4.167682778	1.055859865	3.549723634	1.502926856	7.788861366	0.662651331	LC
Bauerus_dubiaquercus	13.31498172	1.157976004	9.630665987	1.174304277	9.926191579	1.521338821	13.30186833	1.15797603	NT
Bdeogale_crassicauda	9.948500045	0.589565794	4.756938452	1.138874275	5.036068325	1.761796685	9.936653457	0.589555643	LC
Bdeogale_jacksoni	9.830483571	0.579916811	4.505433488	1.130371247	4.582400563	1.671135447	9.818636973	0.57991239	NT
Bdeogale_nigripes	9.995611578	0.597994589	4.850219285	1.16315343	5.316353255	1.630116073	9.983764993	0.597983455	LC
Beamys_hindei	24.56596735	0.982422314	20.12398263	1.061895668	19.64110098	1.572917921	24.55090404	0.982441932	LC
Beatragus_hunteri	14.48201505	0.147176471	12.87827317	0.151026853	12.83948473	0.290729981	14.46994379	0.147169696	CR
Belomys_pearsonii	5.738496501	0.079114152	4.56627665	0.197289657	3.584263207	0.188582504	5.725655548	0.079110982	DD
Berardius_arnuxii	11.81782207	2.156003187	5.680905843	2.538646641	6.010364913	4.146030704	11.80597566	2.156004477	DD
Berardius_bairdii	11.82540778	1.971466462	5.741829136	2.339215235	5.370023413	3.968110974	11.81356125	1.971469828	DD
Berylmys_berdmorei	9.566059744	0.949240883	5.118131503	1.48468851	4.417290563	2.393909167	9.550592272	0.949250322	LC
Berylmys_bowersi	9.332739332	0.946259943	4.764302607	1.434679684	5.159724468	2.448424743	9.317271834	0.946261943	LC
Berylmys_mackenziei	9.353047362	0.923634801	4.692924311	1.473614166	4.358007769	2.235552005	9.337579867	0.923636759	DD
Berylmys_manipulus	9.370511291	0.962670879	4.725555413	1.507118002	4.673897704	2.316923034	9.355043797	0.962666232	DD
Bettongia_gaimardi	9.232889189	0.556353869	3.345757205	0.908803599	3.287339755	1.382531204	9.365867625	0.55664831	NT
Bettongia_lesueur	9.202461655	0.544372965	3.330528208	0.900565044	3.224303581	1.32018701	9.335440088	0.544655421	NT
Bettongia_penicillata	9.896475954	0.315143951	5.290818192	0.176941466	4.801911884	0.202413496	10.02945444	0.315244756	CR
Bettongia_tropica	9.896475954	0.315143951	5.643069703	0.229557448	5.006753962	0.21509905	10.02945444	0.315244756	EN
Bibimys_chacoensis	4.577518059	0.128574801	0.545901854	0.167165696	0.526257369	0.20159837	4.561989199	0.128572323	LC
Bibimys_labiosus	4.593739559	0.131335483	0.578020424	0.169885586	0.554889746	0.22014062	4.5782107	0.131329749	LC
Bibimys_torresi	4.58826671	0.130180433	0.565790418	0.173216127	0.543348397	0.231230021	4.572737851	0.130172304	NT
Bison_bison	6.255209837	0.239088468	2.773220568	0.347081404	2.959196699	0.66780946	6.243150132	0.239089435	NT
Bison_bonasus	6.255209837	0.239088468	2.6515138	0.368086824	2.894227385	0.689564201	6.243150132	0.239089435	VU
Biswamoyopterus_biswasi	5.738496501	0.079114152	3.101257311	0.103654624	2.967061164	0.18494694	5.725655548	0.079110982	CR
Blanfordimys_afghanus	8.765471038	0.64754886	4.653317575	0.075221301	4.880568688	0.146163929	8.750208116	0.647555878	LC
Blanfordimys_bucharensis	8.765471038	0.64754886	4.653317575	0.075221301	4.880568688	0.146163929	8.750208116	0.647555878	LC
Blarina_brevicauda	16.27708723	0.164184447	10.11867669	0.226181178	10.1701061	0.350813158	16.26512929	0.164185811	LC
Blarina_carolinensis	16.27708723	0.164184447	10.11867669	0.226181178	10.1701061	0.350813158	16.26512929	0.164185811	LC
Blarina_hylophaga	17.21727913	0.197954923	11.99887246	0.220095364	12.10176429	0.300063767	17.20532127	0.197966647	LC
Blarinella_griselda	15.11290328	0.367438435	5.624765445	0.390975462	5.810589244	0.500393608	15.10094547	0.367452378	LC
Blarinella_quadraticauda	15.11290328	0.367438435	5.586480019	0.394805474	5.702469052	0.5136348	15.10094547	0.367452378	NT
Blarinella_wardi	17.04541095	0.450461017	9.451130628	0.488342678	9.377070313	0.794027098	17.03345329	0.450476301	LC
Blarinomys_breviceps	8.26926071	1.144982862	6.48531204	1.543972168	5.974651062	2.424737477	8.253730657	1.1449754	LC
Blastocerus_dichotomus	5.486934191	0.827988323	3.971261483	0.905108626	3.782420694	1.383394362	5.474865507	0.827999648	VU
Boselaphus_tragocamelus	13.51408481	0.64913907	6.887207701	1.12633856	7.552022154	1.921745263	13.50202893	0.649137209	LC
Bos_frontalis	7.894114069	0.248347863	5.944805186	0.281606696	5.24392686	0.498025648	7.882054648	0.248349777	VU
Bos_grunniens	6.862686536	0.237698195	3.854317663	0.315065447	4.008903321	0.535847907	6.850626877	0.237701999	EN
Bos_javanicus	7.894114069	0.248347863	4.634546134	0.38862108	4.956652718	0.572506014	7.882054648	0.248349777	CR
Bos_sauveli	6.742414603	0.141177241	3.154839868	0.173020759	3.319187605	0.259045204	6.73035497	0.141180119	LC
Bos_taurus	6.742414603	0.141177241	5.22431282	0.329084977	4.061889197	0.253575214	6.73035497	0.141180119	LC
Brachiones_przewalskii	13.5827272	1.253581799	7.372815833	2.560959021	7.410517855	3.977517424	13.56754103	1.25356425	LC
Brachylagus_idahoensis	22.63230173	0.330789002	20.38377587	0.195077819	20.48482628	0.380411097	22.62070066	0.330794375	LC
Brachyphylla_cavernarum	13.61661617	0.133657801	5.336905397	0.089221369	5.703399429	0.125470139	13.60382671	0.133659467	LC
Brachyphylla_nana	13.61661617	0.133657801	5.336905397	0.089221369	5.703399429	0.125470139	13.60382671	0.133659467	LC
Brachytarsomys_albicauda	13.86711131	0.402260913	14.98316114	0.539161043	8.818715896	0.408289468	13.85200492	0.402286242	LC
Brachytarsomys_villosa	13.86711131	0.402260913	6.221943357	0.242803121	6.545142976	0.424784315	13.85200492	0.402286242	EN
Brachyteles_arachnoides	9.594199219	0.35249443	12.46901989	0.843639839	7.754787646	0.588811963	9.582699484	0.352498681	EN
Brachyteles_hypoxanthus	9.594199219	0.35249443	9.710075816	0.567083224	5.983226117	0.464589778	9.582699484	0.352498681	CR
Brachyuromys_betsileoensis	13.79594137	0.410775605	7.696721523	0.196593938	7.730477372	0.316347732	13.78083627	0.410784035	LC
Brachyuromys_ramirohitra	13.79594137	0.410775605	7.696721523	0.196593938	7.730477372	0.316347732	13.78083627	0.410784035	LC
Bradypus_pygmaeus	14.42803792	0.623350309	0.335436983	0.114001136	0.408614465	0.166715011	14.42350333	0.623453545	CR
Bradypus_torquatus	23.65736815	0.657624119	14.37980894	0.282370336	14.56549491	0.491891246	23.65283459	0.657739403	EN
Bradypus_tridactylus	14.82895166	0.622383284	1.139581461	0.217806903	1.340559225	0.335808322	14.8244171	0.62245822	LC
Bradypus_variegatus	14.42803792	0.623350309	1.138779634	0.217617948	0.862709428	0.189973349	14.42350333	0.623453545	LC
Brucepattersonius_iheringi	4.553465988	0.6501713	2.556413726	0.878379207	2.353922145	1.135309187	4.537930746	0.650168309	LC
Bubalus_bubalis	6.342406049	0.323448974	6.51514386	0.281575784	1.947855051	0.739006998	6.330347376	0.323443409	LC
Bubalus_depressicornis	6.443941797	0.363302642	2.306170606	0.531984243	2.164347621	0.817696162	6.431883134	0.363297246	EN
Bubalus_mindorensis	6.47341073	0.356734695	2.26490914	0.490658068	2.409629341	0.805223305	6.46135207	0.356728048	CR
Bubalus_quarlesi	6.426309708	0.353187267	2.321072497	0.517750786	1.767603486	0.875795553	6.414251043	0.353184406	EN
Budorcas_taxicolor	11.03864619	0.729531429	9.843355291	0.867505028	9.790949106	1.304039438	11.02656915	0.729542304	VU
Bullimus_bagobus	6.982379742	0.457089992	2.881364912	0.670323532	3.143227643	1.052354237	6.966903707	0.457090294	LC
Bullimus_gamay	7.057311613	0.456935195	2.947316088	0.699497726	2.626999997	1.070444121	7.041835582	0.456937202	VU
Bullimus_luzonicus	7.038081993	0.449867859	2.981628963	0.672022542	3.23250215	1.037781359	7.022605962	0.449868506	LC
Bunolagus_monticularis	28.04218172	0.690626674	27.12866615	0.702716741	27.70868473	1.200600804	28.03058567	0.690630112	CR
Bunomys_andrewsi	9.30110791	1.201116322	6.166424732	1.785847912	5.376406422	2.915887115	9.285640028	1.201120219	LC
Bunomys_chrysocomus	9.133133972	1.221072781	6.088876837	1.783354494	4.834694918	2.691620579	9.117666062	1.221078645	LC
Bunomys_coelestis	9.038850288	1.257761303	5.05082989	1.780308167	4.674006875	2.717661821	9.023382369	1.257766781	CR
Bunomys_fratrorum	9.087230297	1.219575183	6.19267458	1.824118107	4.925271067	2.507868884	9.071762402	1.219573038	VU
Bunomys_penitus	9.325602399	1.230586784	6.013867106	1.735740213	5.431437022	2.851387724	9.310134518	1.230584353	NT
Bunomys_prolatus	8.938012876	1.184905989	5.117653961	1.754020978	5.144219774	2.930497765	8.922544941	1.184902513	EN
Bunopithecus_hoolock	9.451894196	0.265772111	7.727751807	0.282196995	7.386628178	0.421531091	9.440426231	0.265774268	EN
Burramys_parvus	32.7849159	1.210563537	30.70099535	1.410358167	30.85981545	2.270396847	32.91794152	1.210580572	CR
Cabassous_centralis	17.2628987	1.560746187	7.530482991	2.660189709	7.4006148	4.252097513	17.25835444	1.560681453	DD
Cabassous_chacoensis	16.77941437	1.514747082	6.975653027	2.47688947	6.21568618	3.691576253	16.77487006	1.514798265	NT
Cabassous_tatouay	17.15328048	1.648268622	7.550270172	2.738975243	8.690209989	4.439623002	17.1487362	1.648228955	LC
Cabassous_unicinctus	17.5202697	1.615530998	8.267664555	2.65329725	9.317217743	4.220659069	17.51572545	1.615495561	LC
Cacajao_calvus	6.814703113	0.064163336	3.00910964	0.069143833	3.17953037	0.165195978	6.803200424	0.064176035	VU
Cacajao_melanocephalus	6.814703113	0.064163336	3.399095987	0.061805277	3.468948523	0.152258775	6.803200424	0.064176035	LC
Caenolestes_caniventer	22.43171714	1.71436472	7.648210093	2.765261966	6.791760862	3.943481412	22.56491289	1.714496875	NT
Caenolestes_condorensis	22.63279219	1.735239587	7.8849776	2.870668179	8.434198834	4.368653374	22.76598796	1.735493396	VU
Caenolestes_convelatus	22.7866302	1.782658666	8.21304134	2.877051723	8.451857062	4.414935688	22.91982598	1.782736628	VU
Caenolestes_fuliginosus	22.98159353	1.765513208	8.557611708	2.863059071	8.562663044	4.36850756	23.11478932	1.765414843	LC
Calcochloris_leucorhinus	17.49112585	2.213424063	7.907055831	3.07795613	5.797347155	4.44288738	17.49605331	2.213382459	DD
Calcochloris_obtusirostris	27.43834078	2.318884449	22.46438423	2.78596793	21.77026454	4.521594129	27.44326978	2.319080419	LC
Calcochloris_tytonis	17.4360814	2.12414481	7.669049253	2.992473846	7.892672537	5.172743716	17.44100887	2.123912074	DD
Callicebus_baptista	4.355907358	0.167924194	1.396013438	0.33192677	1.486719342	0.49081036	4.34440105	0.16793617	LC
Callicebus_barbarabrownae	8.306335586	0.936962641	4.54152476	1.371844136	3.685007804	1.966635538	8.294832637	0.936957816	CR
Callicebus_bernhardi	4.384408382	0.172077771	1.453009787	0.338707132	1.598902023	0.48374238	4.372902076	0.172085724	LC
Callicebus_brunneus	5.150458711	0.041056611	2.790238321	0.043863835	2.784853494	0.076214492	5.138952478	0.041079362	LC
Callicebus_caligatus	7.841758348	0.108390249	6.049547071	0.130775887	6.128152772	0.217762579	7.830252577	0.108382548	LC
Callicebus_cinerascens	5.140850711	0.051607809	2.662780817	0.095826925	2.679808614	0.143945775	5.129344489	0.05162331	LC
Callicebus_coimbrai	8.838480006	1.049479406	5.702110928	1.571826729	4.242242049	2.219884639	8.826977112	1.049479685	EN
Callicebus_cupreus	5.315442503	0.349412262	2.201270376	0.584539093	2.387937895	0.951067214	5.303936427	0.349416801	LC
Callicebus_discolor	5.377143709	0.369513718	2.300318697	0.618381927	2.447653134	0.901385138	5.365637638	0.369525282	LC
Callicebus_donacophilus	6.227811505	0.141535107	2.822014931	0.060503316	2.825295443	0.087038764	6.216305613	0.141536727	LC
Callicebus_dubius	8.829533993	0.160815172	7.284266628	0.188559895	7.374514004	0.262856436	8.81802841	0.160822403	LC
Callicebus_hoffmannsi	4.394510196	0.173531617	1.473211394	0.338829033	1.356735512	0.49484946	4.383003891	0.173528783	LC
Callicebus_lucifer	6.256133183	0.663221487	3.216702993	1.029182273	2.991168692	1.3409282	6.244627188	0.663221405	LC
Callicebus_lugens	6.154307087	0.666964213	2.988104876	1.028258796	2.963497304	1.625921428	6.142801085	0.666973581	LC
Callicebus_medemi	6.304081088	0.676396345	3.283057945	1.03396311	3.010464722	1.562664241	6.292575094	0.676401184	VU
Callicebus_melanochir	8.556297564	1.010004739	6.375830048	1.52362554	4.08349529	1.91300306	8.544794646	1.009997672	VU
Callicebus_modestus	6.752590049	0.565224707	5.210687607	0.556143818	4.084889625	1.336625294	6.741084207	0.565230555	EN
Callicebus_moloch	5.140850711	0.051607809	2.662780817	0.095826925	2.679808614	0.143945775	5.129344489	0.05162331	LC
Callicebus_nigrifrons	8.911995983	0.999078868	6.092378324	1.430623657	5.56123872	2.441733489	8.900493103	0.999074737	NT
Callicebus_oenanthe	6.802741214	0.587431746	5.268772221	0.570060375	4.418594518	1.39549472	6.791235377	0.587439036	EN
Callicebus_olallae	6.64115899	0.533516797	5.14561724	0.532691378	4.121146241	1.347341546	6.629653138	0.53351805	EN
Callicebus_ornatus	5.455387368	0.362312133	2.369138344	0.634264037	2.181414221	0.896772283	5.443881305	0.362307362	VU
Callicebus_pallescens	6.227811505	0.141535107	2.822014931	0.060503316	2.825295443	0.087038764	6.216305613	0.141536727	LC
Callicebus_personatus	8.776269256	0.990122037	5.660355035	1.480870278	4.862697288	2.226851702	8.764766362	0.990118056	VU
Callicebus_purinus	6.140296031	0.661281955	2.973272404	0.994563115	3.080575118	1.632066042	6.128790026	0.661286203	LC
Callicebus_regulus	6.209032891	0.692926483	3.104328055	1.060419519	3.236250857	1.645363294	6.197526892	0.692933063	LC
Callicebus_stephennashi	5.393351264	0.367591582	2.260595473	0.638855542	2.275198271	0.979356438	5.381845195	0.367595587	DD
Callicebus_torquatus	6.41608316	0.684065034	3.377422018	1.057619176	2.932730083	1.619166387	6.404577193	0.684061922	LC
Callimico_goeldii	13.40823523	0.316655933	12.71965225	0.331187769	12.67197946	0.581144572	13.39672582	0.31664152	VU
Callistomys_pictus	5.718093012	0.803725076	3.240276191	1.117788236	3.108579458	1.845826056	5.705202337	0.803725084	EN
Callithrix_acariensis	2.487896193	0.179883401	0.796571391	0.247629384	0.660040663	0.323095295	2.476379633	0.179880211	DD
Callithrix_argentata	2.518157748	0.176463238	0.856064795	0.248920689	0.789767046	0.419992273	2.506641193	0.176462841	LC
Callithrix_aurita	3.366805723	0.153668552	1.935426368	0.193422085	1.421150684	0.294594795	3.355290462	0.153665657	VU
Callithrix_chrysoleuca	3.429143386	0.054525234	2.009519086	0.069845747	1.952671414	0.113394574	3.417627068	0.054523311	DD
Callithrix_emiliae	2.539077972	0.167625448	0.855301904	0.245529833	1.005608617	0.423145396	2.527561426	0.167630885	DD
Callithrix_flaviceps	3.366805723	0.153668552	1.282868339	0.209073868	1.303980121	0.319097234	3.355290462	0.153665657	EN
Callithrix_geoffroyi	3.142378569	0.075025452	1.137541779	0.088683994	1.152206841	0.111324367	3.130863243	0.075026394	LC
Callithrix_humeralifera	3.429143386	0.054525234	2.009519086	0.069845747	1.952671414	0.113394574	3.417627068	0.054523311	DD
Callithrix_humilis	6.161824898	0.253026586	5.092526935	0.268377435	5.000934078	0.431130167	6.150309891	0.253026541	VU
Callithrix_intermedia	2.494128436	0.166264031	0.818224942	0.234945542	0.778757475	0.368976074	2.482611882	0.166260187	LC
Callithrix_jacchus	3.141785922	0.061987925	1.132846714	0.078497378	1.152975956	0.144365408	3.130270596	0.061988526	LC
Callithrix_kuhlii	3.142378569	0.075025452	1.13403189	0.089315098	1.14345409	0.113284477	3.130863243	0.075026394	NT
Callithrix_leucippe	2.472655886	0.169940332	0.778222081	0.241488426	0.751524193	0.368693938	2.461139325	0.169951616	VU
Callithrix_manicorensis	2.572875678	0.186678998	0.919557476	0.265850155	0.973950116	0.429183366	2.561359134	0.186670742	LC
Callithrix_marcai	2.566190937	0.177793204	0.884708627	0.259705632	0.907655943	0.411349736	2.554674399	0.177795304	DD
Callithrix_mauesi	2.569014433	0.173793806	0.906378184	0.254742773	0.97626059	0.39894688	2.557497892	0.173803564	LC
Callithrix_melanura	2.435424672	0.160516055	0.722791095	0.228118	0.725042348	0.368917916	2.423908107	0.16051226	LC
Callithrix_nigriceps	2.521407374	0.180073612	0.861677764	0.257978856	0.969307644	0.477646296	2.509890819	0.180066695	DD
Callithrix_penicillata	3.141785922	0.061987925	1.132846714	0.078497378	1.152975956	0.144365408	3.130270596	0.061988526	LC
Callithrix_pygmaea	5.181760843	0.307267134	4.037073337	0.328878602	3.998544159	0.532105907	5.170245315	0.307272109	LC
Callithrix_saterei	2.479350452	0.182727295	0.804713427	0.254221988	0.868035125	0.424315986	2.467833889	0.182724634	LC
Callorhinus_ursinus	12.14800437	0.605024959	9.945930698	0.670645085	10.35984524	1.02566835	12.13616122	0.605020252	VU
Callosciurus_adamsi	16.82565659	0.059129316	15.8776712	0.034988683	15.88455011	0.057116111	16.81284812	0.059141599	VU
Callosciurus_albescens	14.98903801	0.683806284	4.960536958	1.35202906	5.231531628	1.987168164	14.97626711	0.68380685	DD
Callosciurus_baluensis	17.18103952	0.066269418	16.30374855	0.046767155	16.31360926	0.06367778	17.16823113	0.066277362	LC
Callosciurus_caniceps	12.72904784	1.260032298	8.000616913	2.509237417	9.043492971	3.931263745	12.71623903	1.260031574	LC
Callosciurus_erythraeus	13.04822617	1.255574338	8.63890973	2.508343309	8.979117139	3.803471443	13.03541738	1.255577683	LC
Callosciurus_finlaysonii	13.15083935	1.263507416	8.844115567	2.517564706	8.797701091	3.714473592	13.13803057	1.263511209	LC
Callosciurus_inornatus	17.02409929	0.059813981	16.12065162	0.032077674	16.12375798	0.054907342	17.01129086	0.059826499	LC
Callosciurus_melanogaster	17.64746877	0.099328226	16.83239246	0.09360397	16.79974122	0.10670178	17.63466053	0.099323962	VU
Callosciurus_nigrovittatus	15.21792171	0.689794923	5.555999931	1.30049018	5.701682147	2.008147691	15.20515083	0.689800998	NT
Callosciurus_notatus	16.92264017	0.059546874	15.99890067	0.031343274	16.0048459	0.051319627	16.90983171	0.059557664	LC
Callosciurus_orestes	16.69900567	0.053597168	15.70880331	0.022752823	15.70707161	0.039229832	16.68619718	0.053612315	LC
Callosciurus_phayrei	17.40005589	0.085243833	16.55405298	0.075643774	16.54386947	0.095698878	17.38724757	0.085245773	LC
Callosciurus_prevostii	17.94765123	0.120935697	17.16592853	0.121941232	17.10007187	0.172523629	17.9348431	0.120929363	LC
Callosciurus_pygerythrus	14.9853777	0.663729199	5.176575787	1.246459358	5.329782447	1.907238924	14.9726068	0.663732538	LC
Callosciurus_quinquestriatus	18.26116352	0.133065671	17.51079206	0.137838353	17.44016222	0.21676587	18.24835553	0.133060343	NT
Calomys_boliviae	5.278000151	0.775557699	3.088060056	1.084644575	2.968449703	1.699766666	5.262468003	0.775560387	LC
Calomys_callidus	5.01259193	0.727925331	2.695835781	1.014763733	3.354721016	1.609183479	4.997059755	0.727930302	LC
Calomys_callosus	5.119397164	0.360438854	2.753276458	0.663621063	3.068954136	0.942171922	5.103865044	0.360441311	LC
Calomyscus_bailwardi	9.521187062	0.329036505	5.427632209	0.086905587	5.383529574	0.131755886	9.506076048	0.329061043	LC
Calomyscus_baluchi	8.959768534	0.865380667	4.402247993	1.287686151	4.199025382	1.924908547	8.944657454	0.865399578	VU
Calomyscus_elburzensis	9.534085759	0.328595796	5.173710142	0.052426013	5.265566619	0.082580912	9.51897475	0.328625788	LC
Calomyscus_grandis	9.521187062	0.329036505	5.185916858	0.059065079	5.260741208	0.09468376	9.506076048	0.329061043	LC
Calomyscus_hotsoni	9.125300527	0.834685743	4.767231386	1.270049235	3.802151101	1.766305096	9.110189458	0.834694011	LC
Calomyscus_mystax	9.534085759	0.328595796	5.173710142	0.052426013	5.265566619	0.082580912	9.51897475	0.328625788	LC
Calomyscus_tsolovi	9.045759669	0.843525982	4.486478134	1.359686457	4.4069471	2.126063221	9.030648606	0.843546409	LC
Calomyscus_urartensis	9.084096735	0.812822494	4.646046604	1.257578773	5.509170145	2.242402889	9.068985679	0.812826965	LC
Calomys_expulsus	5.105722434	0.368847375	2.725929733	0.662445478	2.849208512	0.976760514	5.090190313	0.368852051	LC
Calomys_hummelincki	5.240356367	0.785291194	2.955659898	1.080197815	2.343530881	1.453840688	5.224824251	0.785296649	LC
Calomys_laucha	5.421340617	0.774786288	3.276046406	1.090260224	3.495432998	1.84255219	5.405808522	0.774786467	LC
Calomys_lepidus	5.239489496	0.770176135	3.013218981	1.080998056	3.301092158	1.868532415	5.223957358	0.770184846	LC
Calomys_musculinus	4.861046631	0.695323587	2.518945176	0.947992766	2.47883658	1.412545878	4.845514419	0.69531944	DD
Calomys_sorellus	4.769025911	0.686102523	2.46403738	0.94115765	2.508207113	1.338636634	4.753493665	0.686110224	LC
Calomys_tener	4.996754862	0.674355414	2.69019158	0.95861673	2.512520689	1.501946182	4.981222669	0.67435977	LC
Calomys_tocantinsi	5.484282802	0.756668787	3.437953968	1.079474863	4.681187992	1.505641998	5.468750692	0.756677134	DD
Calomys_venustus	5.014142323	0.35711755	2.542787828	0.664271842	2.690030233	0.924537602	4.998610195	0.357113096	LC
Caluromys_derbianus	16.7808248	0.461866465	2.822568168	0.663799949	2.765593941	0.976359905	16.91401252	0.461821532	LC
Caluromysiops_irrupta	23.89284343	0.362008312	13.8541396	0.187710308	13.75892931	0.347244066	24.02603192	0.362059817	LC
Caluromys_lanatus	16.72572909	0.46837286	2.712387758	0.656798351	2.912733631	1.053106332	16.8589168	0.468473041	LC
Caluromys_philander	16.72514062	0.475616863	2.711210938	0.681716447	2.670473368	1.001903294	16.85832833	0.475692328	LC
Calyptophractus_retusus	30.76163535	2.049977546	14.50575593	0.484309837	13.5315921	0.563090739	30.75710551	2.050017641	NT
Camelus_bactrianus	24.67457553	1.236083423	7.031517244	1.795041468	7.812250345	2.603577597	24.66285422	1.236088711	CR
Camelus_dromedarius	24.67457553	1.236083423	17.98267236	2.93310227	12.29354237	2.9579701	24.66285422	1.236088711	LC
Canis_adustus	3.555884735	0.042083428	1.291729596	0.020217741	1.301962507	0.035202502	3.544052188	0.042080903	LC
Canis_aureus	3.555884735	0.042083428	1.291729596	0.020217741	1.301962507	0.035202502	3.544052188	0.042080903	LC
Canis_latrans	3.30415324	0.126519759	0.995533612	0.193655398	0.939003421	0.348431415	3.29232067	0.126521553	LC
Canis_lupus	3.315317463	0.12716849	1.002968984	0.195098218	0.850725515	0.334950526	3.303484893	0.127168306	LC
Canis_mesomelas	3.650261484	0.054349773	1.48046422	0.052408934	1.533800569	0.090852091	3.638428945	0.05434773	LC
Canis_simensis	3.319662608	0.124266344	0.881344752	0.21428659	0.883450844	0.348203969	3.307830039	0.124269651	EN
Cannomys_badius	13.19560036	0.387028106	9.319096384	0.215608509	9.256218402	0.422519613	13.18046123	0.387047261	LC
Cansumys_canus	15.26290252	2.329245143	10.1449643	3.031249229	8.399050108	5.052096614	15.24775903	2.329253666	LC
Caperea_marginata	33.32695035	0.649045071	31.04338561	0.776995168	31.00730119	0.831927053	33.31512392	0.649046972	DD
Capra_caucasica	5.381958451	0.687266378	2.89743229	0.95660534	3.218544627	1.550293437	5.369879346	0.687262918	EN
Capra_falconeri	5.566207229	0.701608825	3.157369786	0.97821533	4.400482902	2.14808161	5.554128151	0.701617344	EN
Capra_hircus	5.451899478	0.727274466	3.315080881	0.975627258	3.333679852	1.792381222	5.43982036	0.727272952	LC
Capra_ibex	5.346224076	0.67188398	3.186978865	0.934412001	2.946064516	1.407862809	5.33414494	0.671883221	LC
Capra_nubiana	5.330132308	0.764177959	3.050839619	1.028112961	3.275806209	1.949461933	5.318053156	0.764177449	VU
Capra_pyrenaica	5.690940584	0.81337568	3.807431299	1.080157549	3.939380166	1.776141334	5.678861523	0.813373272	LC
Capra_sibirica	5.620560411	0.69545685	3.788840706	0.931986311	4.206823778	1.560121085	5.608481306	0.695444795	LC
Capra_walie	5.676115099	0.774382852	3.234042467	1.031151547	3.540269583	1.783848138	5.664036015	0.774376755	EN
Capreolus_capreolus	8.341278045	0.133459093	2.476246234	0.217776115	2.634026754	0.361769302	8.329215136	0.133457701	LC
Capreolus_pygargus	8.341278045	0.133459093	2.476246234	0.217776115	2.634026754	0.361769302	8.329215136	0.133457701	LC
Capricornis_crispus	5.45794605	0.630410333	3.017888803	0.892631821	3.155023436	1.176458606	5.445867248	0.63041565	LC
Capricornis_milneedwardsii	4.437386212	0.424179897	1.799064563	0.591200822	1.870976524	0.88552285	4.425307214	0.424175043	NT
Capricornis_rubidus	4.457657836	0.449491077	1.821248651	0.615331247	1.86956733	0.963430563	4.44557884	0.449486425	NT
Capricornis_sumatraensis	4.488101611	0.437878689	1.833936007	0.612554751	1.821078745	0.950647698	4.47602262	0.437882737	VU
Capricornis_swinhoei	5.55421958	0.602438702	3.161673428	0.869562887	3.671794724	1.285621301	5.542140789	0.602443784	LC
Capricornis_thar	4.497961735	0.426582877	1.890212869	0.591789995	1.857312454	0.829822461	4.485882743	0.426589331	NT
Caprolagus_hispidus	15.12629547	0.384281711	4.633416888	0.203006256	5.038768657	0.283203406	15.11469301	0.384277334	EN
Capromys_gundlachianus	8.352873748	0.427623143	2.974775123	0.632602593	3.165276036	0.81394397	8.340006511	0.427625474	DD
Capromys_pilorides	8.352873748	0.427623143	3.522069156	0.577077743	3.424927941	0.779962469	8.340006511	0.427625474	LC
Caracal_caracal	10.47817859	0.310725262	8.87809264	0.353172204	9.034327593	0.458852973	10.4663242	0.3107317	LC
Cardiocranius_paradoxus	23.10059757	0.549765907	20.59027712	0.523087916	20.91642355	0.880413859	23.08721742	0.549768089	DD
Cardioderma_cor	22.44651254	2.29444628	9.050967399	3.545716195	10.48306401	5.830744398	22.43414678	2.294449173	LC
Carollia_brevicauda	6.484149193	0.475753898	2.215234377	0.713868181	2.065898501	1.105222307	6.471350727	0.47574767	LC
Carollia_castanea	6.485691218	0.476337783	2.249619342	0.706011189	2.105367497	0.966588104	6.472892749	0.476343116	LC
Carollia_colombiana	6.582506179	0.47045659	2.317729751	0.719552604	2.541725954	1.299531989	6.569707727	0.47046455	DD
Carollia_perspicillata	6.305036414	0.462248228	1.970820896	0.680945576	1.760858283	0.871435929	6.29223792	0.462262125	LC
Carollia_sowelli	6.577586584	0.465154592	2.302252742	0.707614849	2.591710407	1.347800994	6.564788133	0.465149076	LC
Carollia_subrufa	6.506289595	0.485334198	2.250811558	0.728396724	2.067815309	1.033614914	6.493491131	0.485343796	LC
Carpitalpa_arendsi	17.36680174	2.048210175	7.570052271	2.861551146	7.282952214	4.593293685	17.3717292	2.048383887	VU
Carpomys_melanurus	9.732183376	0.430993153	4.566425178	0.083928102	4.769561064	0.14608833	9.716714979	0.430992961	DD
Carpomys_phaeurus	9.732183376	0.430993153	5.320324217	0.144332473	5.173578245	0.189353941	9.716714979	0.430992961	LC
Carterodon_sulcidens	7.497667438	1.114837499	4.040725177	1.351528221	3.796206811	2.325686602	7.484782012	1.114849506	DD
Caryomys_eva	3.671077614	0.39474734	1.819283083	0.591493967	1.90666749	1.011541641	3.655807459	0.394754463	LC
Caryomys_inez	3.69698157	0.423290168	1.932740375	0.614726393	2.272402193	1.04803393	3.681711408	0.423303463	LC
Casinycteris_argynnis	7.281343113	0.149532949	4.325464885	0.162936097	4.325088498	0.288582618	7.268798922	0.149533907	LC
Castor_canadensis	40.69895147	0.285329384	12.08739674	0.220061175	13.57484331	0.31514394	40.68626162	0.285320866	LC
Castor_fiber	40.69895147	0.285329384	12.08739674	0.220061175	13.57484331	0.31514394	40.68626162	0.285320866	LC
Catagonus_wagneri	22.494176	0.795375839	8.464548493	0.189614738	8.987210556	0.300615852	22.48241442	0.795379566	EN
Catopuma_badia	9.664391222	0.120626073	6.886081375	0.162156489	7.022665786	0.284802784	9.652536516	0.120614856	EN
Catopuma_temminckii	9.664391222	0.120626073	7.707840743	0.269062131	7.261001214	0.328235531	9.652536516	0.120614856	NT
Cavia_aperea	10.8174728	1.758568172	5.725912408	2.545155489	5.224474145	2.857180699	10.80466388	1.758562644	LC
Cavia_fulgida	10.61058341	1.701282309	5.527392147	2.198897603	4.644906027	2.451204292	10.59777439	1.701276932	LC
Cavia_intermedia	11.8023051	2.028395501	6.716363873	2.60896183	5.471229806	3.600390634	11.7894963	2.028401521	CR
Cavia_magna	10.90986512	1.698160196	5.920927282	2.215726792	6.332946594	3.340311326	10.89705618	1.698149258	LC
Cavia_porcellus	10.74096885	1.762918572	5.411769993	2.266038875	5.113329185	2.818977379	10.72815983	1.762916283	LC
Cavia_tschudii	10.7322151	1.493137103	5.747154809	2.137583879	5.668036225	2.800570419	10.71940614	1.493129208	LC
Cebus_albifrons	5.918788728	0.13385428	2.544891618	0.166931572	2.546464451	0.230596549	5.907285132	0.133849817	LC
Cebus_apella	7.010335628	0.674291389	3.984370327	1.084288964	3.767353829	1.589976699	6.998832281	0.674289585	LC
Cebus_capucinus	5.918788728	0.13385428	2.544891618	0.166931572	2.546464451	0.230596549	5.907285132	0.133849817	LC
Cebus_kaapori	5.630894984	0.248123516	1.949207372	0.456085005	1.818839331	0.698650093	5.619391368	0.248124716	CR
Cebus_libidinosus	7.042066923	0.633184222	4.085330406	1.056971141	4.113954346	1.588863039	7.030563581	0.633182154	LC
Cebus_nigritus	6.81879917	0.620894655	3.880684196	1.072144875	3.64807277	1.501679516	6.807295805	0.620900871	NT
Cebus_olivaceus	5.628124759	0.250504794	3.108806515	0.112763753	2.327182527	0.44552473	5.616621143	0.250505446	LC
Cebus_xanthosternos	7.001629409	0.643365613	3.362488743	1.05894171	2.966554541	1.606658306	6.990126064	0.643363654	CR
Centronycteris_centralis	18.29144934	0.792627049	8.596553527	0.162769904	8.683036559	0.332893584	18.27908755	0.792636898	LC
Centronycteris_maximiliani	18.29144934	0.792627049	8.596553527	0.162769904	8.683036559	0.332893584	18.27908755	0.792636898	LC
Centurio_senex	6.179188168	0.54489795	3.319338505	0.924874868	4.009210501	1.746527091	6.166371361	0.544892916	LC
Cephalophus_adersi	6.732587185	0.582085607	3.674808551	1.110820314	3.59187645	1.727600606	6.720510606	0.582094835	CR
Cephalophus_callipygus	4.331931202	0.256198626	1.781728212	0.403839568	1.850198387	0.589789388	4.319853658	0.256207427	LC
Cephalophus_dorsalis	5.824963942	0.177565075	4.028542391	0.232201604	4.162215668	0.330810411	5.812886672	0.177550521	LC
Cephalophus_jentinki	6.54990834	0.233679494	5.115847803	0.279271894	5.216812289	0.36381555	6.537831152	0.233668532	EN
Cephalophus_leucogaster	5.350682437	0.507412137	3.244746669	0.758235233	3.982529457	1.151966382	5.338605036	0.507421635	LC
Cephalophus_natalensis	4.532103017	0.221131927	2.351190963	0.271451184	2.247334094	0.341889001	4.520025468	0.221130506	LC
Cephalophus_niger	5.380647294	0.526342959	3.323281217	0.769808649	3.533146432	1.117676983	5.368569898	0.526353506	LC
Cephalophus_nigrifrons	3.856709903	0.160697405	1.000539814	0.191415868	1.078203331	0.308382131	3.844632303	0.160693705	LC
Cephalophus_ogilbyi	4.705670379	0.18350259	2.529131819	0.198730832	2.565778952	0.236225856	4.693592863	0.183508794	LC
Cephalophus_rufilatus	3.856709903	0.160697405	1.000539814	0.191415868	1.078203331	0.308382131	3.844632303	0.160693705	LC
Cephalophus_silvicultor	5.047396676	0.135331227	3.510682592	0.174120178	2.796430804	0.259219101	5.035319347	0.135323954	LC
Cephalophus_spadix	5.047396676	0.135331227	2.473452199	0.203207808	2.492270227	0.316473164	5.035319347	0.135323954	EN
Cephalophus_weynsi	4.335086255	0.260769037	1.788037687	0.408976039	1.88793048	0.602084981	4.323008711	0.260778529	LC
Cephalophus_zebra	5.576327737	0.572957376	3.469699036	0.885704101	3.566276739	1.262511663	5.564250398	0.572971356	VU
Cephalorhynchus_commersonii	7.632824891	0.176902057	3.143119489	0.24207562	3.281628127	0.362208167	7.62094979	0.176901794	DD
Cephalorhynchus_eutropia	7.632824891	0.176902057	3.58226301	0.219986901	3.369501623	0.352804712	7.62094979	0.176901794	NT
Cephalorhynchus_heavisidii	10.86419771	0.368394874	8.71843814	0.418639389	8.594116374	0.555476883	10.85232292	0.368402736	DD
Cephalorhynchus_hectori	9.185032127	0.207034501	6.201401344	0.239532461	6.097505613	0.290192918	9.173157144	0.207033839	EN
Ceratotherium_simum	26.97853052	0.977647851	27.33788296	1.782245296	17.83133513	2.130996146	26.96702148	0.977644078	NT
Cercartetus_caudatus	24.82624876	0.308225432	20.08943916	0.184755679	20.10827469	0.351879608	24.95927318	0.308356488	LC
Cercartetus_concinnus	18.02316236	1.186800107	8.416595408	2.339869306	8.236936775	3.83025904	18.15618612	1.186635256	LC
Cercartetus_lepidus	17.86180285	1.188249232	8.093908651	2.344550564	8.188056809	3.667355697	17.99482659	1.188282432	LC
Cercartetus_nanus	18.07519838	1.202383727	8.520657038	2.314147018	8.32883081	3.749911385	18.20822214	1.202485985	LC
Cercocebus_agilis	5.789343937	0.181019839	3.155633971	0.181431967	2.830678974	0.288680675	5.777811304	0.181017064	LC
Cercocebus_atys	6.294494945	0.316395557	3.309722021	0.212912259	3.420851159	0.29959484	6.28296247	0.316399542	VU
Cercocebus_chrysogaster	5.789343937	0.181019839	2.885928035	0.190931136	2.74702703	0.286708944	5.777811304	0.181017064	DD
Cercocebus_galeritus	5.947992653	0.4075028	4.012390253	0.387742385	3.011017697	0.969419001	5.936460038	0.407496152	EN
Cercocebus_sanjei	5.971320271	0.416744521	4.04738133	0.392756001	2.952142601	0.92772708	5.959787659	0.416740627	EN
Cercocebus_torquatus	6.294494945	0.316395557	3.309722021	0.212912259	3.420851159	0.29959484	6.28296247	0.316399542	VU
Cercopithecus_ascanius	6.199073957	0.863247873	3.553516099	1.201739599	3.518349998	1.882225232	6.187540495	0.863240234	LC
Cercopithecus_campbelli	6.701765675	0.373875731	3.525239172	0.459178194	3.338575426	0.678974371	6.690232544	0.373875569	LC
Cercopithecus_cephus	5.83277256	0.715199513	2.978244427	0.99364682	3.761735734	1.678931898	5.821239049	0.715196891	LC
Cercopithecus_diana	7.234229085	0.320235281	7.193593063	0.991524654	5.50511842	0.692062549	7.222696046	0.320226725	VU
Cercopithecus_dryas	7.234229085	0.320235281	4.296899255	0.295594751	4.372970744	0.414152247	7.222696046	0.320226725	CR
Cercopithecus_erythrogaster	5.891563142	0.788359703	3.000843141	1.099829997	2.742368353	1.592435818	5.880029641	0.788369982	VU
Cercopithecus_erythrotis	5.991997119	0.776030017	3.224267276	1.081740036	3.752702128	2.155688244	5.980463624	0.77604219	VU
Cercopithecus_hamlyni	12.63374585	0.355508356	11.95512542	0.376346124	11.9624103	0.528906816	12.62221395	0.355499482	VU
Cercopithecus_lhoesti	3.774497398	0.102400509	1.550932073	0.280227997	0.819941331	0.156927347	3.762963284	0.102399028	VU
Cercopithecus_mitis	10.11476138	0.35851067	8.655416653	0.4548091	8.560450314	0.60662842	10.10322862	0.358502509	LC
Cercopithecus_mona	6.701765675	0.373875731	3.525239172	0.459178194	3.338575426	0.678974371	6.690232544	0.373875569	LC
Cercopithecus_neglectus	8.881934899	0.771093138	7.354384779	0.977166291	6.968708938	1.413154003	8.870402017	0.771090696	LC
Cercopithecus_nictitans	10.11476138	0.35851067	8.655416653	0.4548091	8.560450314	0.60662842	10.10322862	0.358502509	LC
Cercopithecus_petaurista	6.004888561	0.738286086	3.24300466	1.063846589	3.372361114	1.824856941	5.99335507	0.738287849	LC
Cercopithecus_pogonias	7.735858278	0.577331616	5.593217559	0.758418459	5.381977077	1.165849352	7.724325226	0.577331478	LC
Cercopithecus_preussi	3.774497398	0.102400509	0.634557775	0.076206924	0.642866992	0.115750052	3.762963284	0.102399028	EN
Cercopithecus_sclateri	5.97201554	0.783087486	3.171047171	1.104241883	3.273721915	1.79734106	5.960482045	0.783094816	VU
Cercopithecus_solatus	4.382027392	0.307276155	1.955547049	0.430463268	1.93221248	0.735083308	4.370493324	0.307270795	VU
Cerdocyon_thous	3.998781177	0.332802482	1.842526107	0.427817868	1.766714215	0.742967789	3.986948836	0.332807532	LC
Cervus_elaphus	6.053514817	0.818977606	3.676362153	1.116282089	3.562320152	1.641613975	6.041448761	0.818977473	LC
Cervus_nippon	6.02184385	0.822098119	3.766914377	1.109593204	3.09555112	1.601542432	6.009777789	0.822098817	LC
Chaerephon_aloysiisabaudiae	6.737792475	0.954048287	3.790320966	1.273266826	3.22534629	1.830217059	6.724976001	0.954051964	LC
Chaerephon_ansorgei	7.581424327	0.467056458	3.207013219	0.787455726	3.268364334	1.187300863	7.568609049	0.467054676	LC
Chaerephon_bemmeleni	7.589846054	0.453990973	3.223854988	0.787241662	3.21693126	1.240292129	7.577030776	0.453991881	LC
Chaerephon_bivittatus	7.530497788	0.458668503	3.105170327	0.778252481	3.182761342	1.205519243	7.517682506	0.458667622	LC
Chaerephon_bregullae	6.111081829	0.450075807	2.743531246	0.722847868	2.821330893	1.179011105	6.098265252	0.450078763	EN
Chaerephon_chapini	8.118784663	0.823547624	5.954969841	1.006417841	5.867840117	1.709135342	8.105968411	0.823546032	LC
Chaerephon_gallagheri	6.897930769	1.008887291	3.908672999	1.271548387	5.446074563	2.505443525	6.88511434	1.008888954	DD
Chaerephon_jobensis	6.147323881	0.477080653	3.390634468	0.659233288	3.326853383	1.1919373	6.134507307	0.477077087	LC
Chaerephon_johorensis	6.878933291	0.882394492	3.910238128	1.226528935	4.122655448	1.857312325	6.866116858	0.882396165	VU
Chaerephon_major	6.740521097	1.024169871	3.770214498	1.275093726	4.945257264	2.257050425	6.727704636	1.024155254	LC
Chaerephon_nigeriae	7.052837709	0.988244515	4.12805546	1.298628367	4.246746472	2.707451591	7.040021375	0.988243712	LC
Chaerephon_plicatus	6.894501253	0.939664812	4.174774827	1.253221752	3.68395414	2.155375913	6.881684813	0.939667305	LC
Chaerephon_pumilus	8.383090591	0.925333426	6.167842785	1.148562425	6.444875744	1.977430851	8.370274361	0.925324108	LC
Chaerephon_russatus	6.692422332	0.851280964	3.858301767	1.185664099	3.898768874	1.905179749	6.67960587	0.851273558	DD
Chaerephon_solomonis	6.144239885	0.465221782	3.388580526	0.647103725	3.248321993	1.139070112	6.131423311	0.465223842	LC
Chaerephon_tomensis	6.843071187	0.869186303	3.674569582	1.156976594	4.034776402	1.864440444	6.830254765	0.869180516	EN
Chaetocauda_sichuanensis	17.73384984	1.81779793	8.136866045	2.900986598	7.487930677	4.795063121	17.72146334	1.817800904	DD
Chaetodipus_arenarius	10.80568633	0.200700884	5.449847826	0.16492808	5.490121185	0.248169659	10.79286098	0.2006899	LC
Chaetodipus_artus	6.311019064	0.209978401	1.485396639	0.201706966	1.329096847	0.315674745	6.298192032	0.209979694	LC
Chaetodipus_baileyi	10.60681569	0.240577624	4.891859633	0.279777639	4.889529638	0.488777018	10.59399098	0.240573441	LC
Chaetodipus_californicus	13.27522863	0.08406079	11.00260171	0.024558583	11.00769058	0.036135519	13.26240303	0.084059247	LC
Chaetodipus_dalquesti	10.80568633	0.200700884	4.52394798	0.173162719	4.791666796	0.255209903	10.79286098	0.2006899	VU
Chaetodipus_eremicus	7.405777041	0.19092347	3.18818097	0.084920002	3.178806877	0.131537641	7.392950093	0.190925298	LC
Chaetodipus_fallax	13.0453955	0.105198494	10.54298143	0.141637462	10.61509448	0.170078571	13.03256989	0.105197852	LC
Chaetodipus_formosus	19.84068233	0.587319263	18.51992718	0.623971267	18.55656088	1.074829803	19.82785977	0.587314171	LC
Chaetodipus_goldmani	6.311019064	0.209978401	1.003518517	0.212084618	0.948596345	0.317909214	6.298192032	0.209979694	VU
Chaetodipus_hispidus	12.18800188	0.368956749	8.053915785	0.485289949	8.100880984	0.855449158	12.17517729	0.368946488	LC
Chaetodipus_intermedius	8.309667332	0.559352937	4.432592368	1.056651252	4.072261998	1.707791896	8.296840538	0.559345663	LC
Chaetodipus_lineatus	8.393136845	0.549083451	4.462012499	1.091547752	4.316117967	1.766488401	8.380310057	0.549081826	DD
Chaetodipus_nelsoni	8.395663119	0.563926828	4.587384785	1.064604303	5.107485969	1.597807142	8.382836332	0.563928882	LC
Chaetodipus_penicillatus	7.405777041	0.19092347	3.18818097	0.084920002	3.178806877	0.131537641	7.392950093	0.190925298	LC
Chaetodipus_pernix	12.84554024	0.295522198	10.87548997	0.330364861	10.90765068	0.609947278	12.83271432	0.295526986	LC
Chaetodipus_rudinoris	10.60681569	0.240577624	4.891859633	0.279777639	4.889529638	0.488777018	10.59399098	0.240573441	LC
Chaetodipus_spinatus	13.0453955	0.105198494	10.54298143	0.141637462	10.61509448	0.170078571	13.03256989	0.105197852	LC
Chaetomys_subspinosus	7.824782801	1.331605548	4.721148496	1.727899389	5.37728635	2.793361366	7.811897191	1.331603509	VU
Chaetophractus_nationi	13.83628532	0.696121959	4.127911131	1.200317162	4.088611441	1.802575306	13.83174073	0.696287781	VU
Chaetophractus_vellerosus	13.74828523	0.662524047	4.090797082	1.126745823	4.447977205	1.779579876	13.74374064	0.66264997	LC
Chaetophractus_villosus	13.85645644	0.685506854	4.28550526	1.149693564	4.20716779	1.736136375	13.85191186	0.685607701	LC
Chalinolobus_dwyeri	7.707485239	0.9029111	4.012391624	1.398287726	4.599264918	2.293326283	7.694372328	0.902915126	NT
Chalinolobus_gouldii	7.838545457	0.338136006	6.026907953	0.620443691	4.443608374	0.40207881	7.825432575	0.338133106	LC
Chalinolobus_morio	7.795348693	0.87502651	4.195427594	1.36417535	4.610819237	2.235564995	7.78223579	0.875026992	LC
Chalinolobus_neocaledonicus	7.838545457	0.338136006	4.011417758	0.174001509	3.977419711	0.281363385	7.825432575	0.338133106	EN
Chalinolobus_nigrogriseus	7.499984258	0.888424173	3.697758935	1.319150424	4.081719194	2.005642657	7.486871322	0.888434273	LC
Chalinolobus_picatus	7.859725723	0.857126619	4.322725948	1.27877901	5.524183453	2.215533327	7.846612823	0.857131372	NT
Chalinolobus_tuberculatus	12.57792427	0.617774864	11.20792963	0.644747116	11.1932379	1.196835068	12.5648121	0.617773867	VU
Cheirogaleus_adipicaudatus	15.39974789	1.356194853	6.253060139	2.125352433	6.384926379	3.399208224	15.38864663	1.356199609	DD
Cheirogaleus_crossleyi	15.6940617	1.442506596	6.627830622	2.285810249	7.39345679	3.406299114	15.68296048	1.442510014	DD
Cheirogaleus_major	15.98790887	1.435886628	7.315784511	2.252964592	6.926758401	3.307137133	15.97680768	1.43588171	LC
Cheirogaleus_medius	23.05160791	0.926271756	18.19905922	1.143743032	18.98502474	1.695708813	23.04050751	0.92627304	LC
Cheirogaleus_sibreei	15.82245922	1.40381927	6.901617608	2.229228697	6.583305035	3.558962173	15.81135801	1.40382208	DD
Cheiromeles_parvidens	9.955955257	0.402711968	4.025409357	0.577325194	4.025070613	0.86640638	9.943160355	0.402714724	LC
Cheiromeles_torquatus	9.955955257	0.402711968	4.025409357	0.577325194	4.025070613	0.86640638	9.943160355	0.402714724	LC
Chelemys_delfini	5.988157595	0.320378704	2.91803511	0.069273849	3.009467248	0.080591925	5.972626483	0.320381303	DD
Chelemys_macronyx	6.991224499	0.330004195	4.907969351	0.125246591	4.833483733	0.183948743	6.975693464	0.330007731	LC
Chelemys_megalonyx	5.988157595	0.320378704	3.098621943	0.062664337	3.059717738	0.079359476	5.972626483	0.320381303	NT
Chibchanomys_trichotis	10.10581301	1.151868296	7.344599193	1.772721675	6.520831184	2.754799846	10.09035684	1.151873386	DD
Chilomys_instans	8.158274154	1.183222319	6.24167771	1.575897607	7.112696246	2.483629052	8.142742621	1.183223357	LC
Chilonatalus_micropus	18.97389053	0.417990687	9.841639458	0.354009819	10.25525784	0.410982859	18.96128796	0.41799657	NT
Chilonatalus_tumidifrons	18.97389053	0.417990687	9.841639458	0.354009819	10.25525784	0.410982859	18.96128796	0.41799657	NT
Chimarrogale_hantu	11.74582005	1.471941801	5.841431593	2.126311229	5.200583312	2.693566288	11.73388195	1.47194182	NT
Chimarrogale_himalayica	11.84581439	1.428851094	6.09375088	2.107273523	6.350758086	3.285348975	11.8338763	1.428845859	LC
Chimarrogale_phaeura	12.25693403	1.666540961	5.97271629	2.423740178	5.417178943	3.039080382	12.24499603	1.666549703	EN
Chimarrogale_platycephalus	11.92462218	1.506913375	6.455204033	2.262100212	6.328808224	3.312116642	11.91268411	1.50690917	LC
Chimarrogale_styani	11.73032178	1.439885084	5.965081104	2.141455761	7.396784127	3.468560626	11.71838368	1.439881873	LC
Chimarrogale_sumatrana	11.74629871	1.431413329	5.844019666	2.149279884	6.530486975	3.244681838	11.73436062	1.431421553	DD
Chinchilla_chinchilla	12.81201849	0.445313992	14.0131696	0.318995305	9.282115505	0.230684977	12.7991938	0.445321962	CR
Chinchilla_lanigera	12.81201849	0.445313992	14.0131696	0.318995305	9.282115505	0.230684977	12.7991938	0.445321962	CR
Chinchillula_sahamae	8.303824863	1.05526523	6.511947746	1.419169302	5.993201218	2.27279757	8.288293695	1.055270545	LC
Chionomys_gud	9.230066236	0.759774593	5.291501274	1.36106087	5.811141027	2.128338548	9.214803992	0.759767604	LC
Chionomys_nivalis	9.114408932	0.763174923	5.060209797	1.387200283	5.332627732	2.024418509	9.09914668	0.763168675	LC
Chionomys_roberti	9.250760692	0.78246027	5.332886048	1.41129313	5.275028364	2.141270279	9.235498451	0.782454372	LC
Chiroderma_doriae	5.013727761	0.235188743	2.061089442	0.270316829	2.002191697	0.372682386	5.000908652	0.235200112	LC
Chiroderma_improvisum	4.985472475	0.226524591	2.004584518	0.239988978	2.209611842	0.319822209	4.972653363	0.226531342	VU
Chiroderma_salvini	7.163121222	0.58439485	5.497045652	0.705176705	5.308173763	1.119142627	7.150302374	0.584401464	LC
Chiroderma_trinitatum	5.013727761	0.235188743	2.061089442	0.270316829	2.002191697	0.372682386	5.000908652	0.235200112	LC
Chiroderma_villosum	4.985472475	0.226524591	2.181139649	0.232712531	2.331004929	0.314291615	4.972653363	0.226531342	LC
Chiromyscus_chiropus	14.44568823	2.056365948	12.14343442	2.61729725	11.40699848	3.787786185	14.43022168	2.056372263	LC
Chironax_melanocephalus	9.860734675	0.465569535	4.809621224	0.26340475	5.026493727	0.457144852	9.848205001	0.465569062	LC
Chironectes_minimus	24.11405409	1.099955891	21.4853461	1.20102741	20.75604037	1.752586894	24.24721392	1.099455261	LC
Chiropodomys_calamianensis	8.072182592	0.932500891	4.37714859	1.334687595	4.038776132	2.027478819	8.05671904	0.932506129	DD
Chiropodomys_gliroides	8.009409742	0.899790471	4.347919783	1.273684902	3.787572775	2.048490786	7.993946188	0.899786057	LC
Chiropodomys_karlkoopmani	8.354443165	0.916116152	4.451693305	1.356477249	4.224915784	2.124807405	8.338979668	0.916115092	EN
Chiropodomys_major	8.115991012	0.987725172	4.439917104	1.42635292	3.848602615	2.10618472	8.100527473	0.987728482	DD
Chiropodomys_muroides	8.279292569	0.911585922	4.827635806	1.360258382	4.233584991	2.025796377	8.263829062	0.911590487	DD
Chiropodomys_pusillus	7.830972765	0.892166716	4.190608022	1.298513728	4.577763176	2.202624418	7.815509185	0.892168396	DD
Chiropotes_albinasus	8.577706018	0.069319378	6.660616452	0.062247439	6.646357813	0.131890587	8.566203448	0.069325369	EN
Chiropotes_chiropotes	6.676372484	0.483057648	6.016091342	0.294430313	3.856052383	1.265801161	6.664869737	0.483058579	LC
Chiropotes_satanas	6.784606676	0.48592072	4.014855187	0.813509157	3.264591389	1.301136797	6.773103938	0.48591347	CR
Chiropotes_utahickae	6.846436103	0.503593094	4.394465575	0.875699448	3.586162077	1.454209396	6.83493337	0.503594844	EN
Chiruromys_forbesi	9.49879583	0.790765421	4.253108235	1.210323374	4.183319049	1.928968249	9.483337274	0.790765428	LC
Chiruromys_lamia	9.638016935	0.780502724	4.531522599	1.261164774	4.5559372	1.942670944	9.622558389	0.780501946	LC
Chiruromys_vates	9.56161642	0.783361413	4.378736851	1.235623428	4.423744424	1.976988808	9.546157869	0.783361651	LC
Chlamyphorus_truncatus	30.76163535	2.049977546	11.52254033	0.112854477	12.75368222	0.374363173	30.75710551	2.050017641	DD
Chlorocebus_aethiops	4.680014239	0.485065964	2.163911994	0.715934681	2.153778504	1.085180813	4.668480128	0.485069017	LC
Chlorocebus_cynosuros	4.513403237	0.435161948	1.937675056	0.653276226	1.851659106	1.018947797	4.501869098	0.435154703	LC
Chlorocebus_djamdjamensis	4.667890007	0.48397276	2.138445503	0.727783151	2.35652589	1.113682921	4.656355892	0.483973252	VU
Chlorocebus_pygerythrus	4.647031908	0.459236276	2.094468683	0.682248378	2.173087936	1.010266135	4.635497794	0.459239616	LC
Chlorocebus_sabaeus	4.520956034	0.472345983	1.942737926	0.705135324	1.766712974	1.063011719	4.509421898	0.472337806	LC
Chlorocebus_tantalus	4.548919639	0.492646153	1.999894535	0.723463448	2.152617209	1.097892383	4.537385506	0.492640623	LC
Chlorotalpa_duthieae	17.28766075	2.012672383	7.416731975	2.924152345	7.236075845	4.790172202	17.29258821	2.012743624	VU
Chlorotalpa_sclateri	17.49780996	2.025204021	7.973712364	2.909028959	5.435158342	3.924912221	17.50273744	2.025109961	LC
Chodsigoa_hypsibia	13.16897351	1.319777007	7.848252081	2.138435187	7.343763314	3.405655782	13.15703459	1.319776306	LC
Chodsigoa_lamula	12.83603687	0.335908344	7.343884994	0.161798095	7.276834956	0.236513735	12.82409792	0.335919651	LC
Chodsigoa_parca	14.80543124	0.536275176	6.490526681	0.110454922	6.742399361	0.184061555	14.79349313	0.536273842	LC
Chodsigoa_parva	12.83603687	0.335908344	6.822312416	0.08504374	7.011629192	0.164839711	12.82409792	0.335919651	DD
Chodsigoa_salenskii	12.53694322	1.246426735	6.560646277	2.092478592	6.086305724	3.285259458	12.52500424	1.246420768	DD
Chodsigoa_smithii	12.85310254	1.265539724	7.31128449	2.022476331	7.902499492	3.405259768	12.84116358	1.265534897	NT
Chodsigoa_sodalis	12.92432469	0.329695009	6.831340901	0.103431423	7.026731906	0.166964949	12.91238576	0.32970234	DD
Choeroniscus_godmani	6.565427046	0.399503644	3.292123898	0.741609577	3.174626999	1.207057113	6.552630995	0.399512346	LC
Choeroniscus_minor	6.573280526	0.405678748	3.306260162	0.751065042	3.289602355	1.208852064	6.560484476	0.405674313	LC
Choeroniscus_periosus	6.568238565	0.392986074	3.209842315	0.761540244	3.229026147	1.223598569	6.555442514	0.392992408	VU
Choeronycteris_mexicana	5.613457083	0.208909035	1.498232015	0.326733414	1.312366162	0.457682004	5.600660982	0.208913429	NT
Choloepus_didactylus	22.78662382	0.788477105	4.578284745	0.618866912	5.308868048	0.824829434	22.78209112	0.788513396	LC
Choloepus_hoffmanni	22.78662382	0.788477105	4.578284745	0.618866912	5.308868048	0.824829434	22.78209112	0.788513396	LC
Chrotogale_owstoni	15.26509599	1.31464903	9.036355472	2.322207298	8.96998097	3.666403756	15.25325771	1.314645514	VU
Chrotomys_gonzalesi	3.052951442	0.149703299	0.626007037	0.184130574	0.614970869	0.292739535	3.037468962	0.149701768	NT
Chrotomys_mindorensis	3.057403604	0.15589828	0.63491047	0.187478241	0.642560695	0.280925456	3.041921124	0.155897981	NT
Chrotomys_silaceus	4.344719033	0.227840059	2.648147523	0.26878876	2.590917314	0.472281265	4.329236693	0.227843959	LC
Chrotomys_whiteheadi	3.054646766	0.160468465	0.631264165	0.189880449	0.62947702	0.290558599	3.039164286	0.160465552	LC
Chrotopterus_auritus	19.89431762	0.640620867	16.65043891	0.937313969	16.93872674	1.507674186	19.88153862	0.640629949	LC
Chrysochloris_asiatica	20.83040843	1.660794555	11.05698086	2.969434412	10.84223534	4.910858524	20.83533654	1.660983746	LC
Chrysochloris_stuhlmanni	20.76057188	1.68031978	10.93127508	3.021408448	10.19062016	4.818975637	20.76549999	1.680050623	LC
Chrysochloris_visagiei	20.54501188	1.662556411	10.0633904	3.14459163	9.516629327	4.918691031	20.54993997	1.662624254	DD
Chrysocyon_brachyurus	4.071039082	0.345385752	1.984780107	0.448247036	1.59262372	0.736378026	4.059206745	0.345385891	NT
Chrysospalax_trevelyani	21.98648817	0.787509628	12.90141813	0.412160621	12.60337353	0.641287267	21.99141652	0.787896834	EN
Chrysospalax_villosus	21.98648817	0.787509628	18.26314587	1.592145054	13.47831736	0.819669761	21.99141652	0.787896834	VU
Cistugo_lesueuri	4.996476924	0.489337664	0.989711063	0.19186539	1.227351259	0.258743397	4.983311696	0.489342758	LC
Cistugo_seabrae	4.996476924	0.489337664	0.989711063	0.19186539	1.227351259	0.258743397	4.983311696	0.489342758	LC
Civettictis_civetta	16.89635911	0.990856977	14.90742462	1.168488979	14.65584584	1.67691774	16.88451584	0.990853518	LC
Cloeotis_percivali	10.97163775	0.796148473	5.864998337	0.322795846	6.000785422	0.551310496	10.95914122	0.796151363	LC
Clyomys_bishopi	7.472803812	0.638329382	3.555830791	0.265419904	3.556557085	0.446482044	7.45991812	0.638337323	DD
Clyomys_laticeps	7.472803812	0.638329382	3.919275616	0.314571721	3.764441296	0.524658903	7.45991812	0.638337323	LC
Coccymys_albidens	9.597288042	0.773281677	4.564252459	0.096877189	4.668827242	0.179169771	9.581828836	0.773281011	DD
Coccymys_ruemmleri	9.597288042	0.773281677	5.115209525	0.225104263	4.861891853	0.259854446	9.581828836	0.773281011	LC
Coelops_frithii	19.48622127	0.180450121	7.427101192	0.055226453	7.366570455	0.075966438	19.47375998	0.180447415	LC
Coelops_robinsoni	19.48622127	0.180450121	6.683861259	0.061015088	6.873635945	0.080199734	19.47375998	0.180447415	VU
Coendou_bicolor	5.263600916	0.278278278	1.114661164	0.343084812	0.930325387	0.470248685	5.250770896	0.278279425	LC
Coendou_nycthemera	5.197422277	0.278585692	0.987104187	0.330435897	0.927784008	0.538434818	5.18459225	0.278589453	DD
Coendou_prehensilis	5.288877156	0.303368041	1.166000436	0.369000991	1.015406364	0.530059027	5.276047137	0.303369049	LC
Coendou_rothschildi	5.231664236	0.286025094	1.065512827	0.353211245	0.97487322	0.549707356	5.218834212	0.286022992	LC
Coleura_afra	16.49563963	0.855441689	15.5173828	2.528264312	11.35972105	1.563990989	16.48327807	0.855451723	LC
Coleura_seychellensis	16.49563963	0.855441689	8.939399121	0.15272552	9.055376074	0.270392619	16.48327807	0.855451723	CR
Colobus_angolensis	6.365790869	0.187267168	4.163808464	0.242775275	4.194840385	0.38796821	6.354255718	0.187257358	LC
Colobus_guereza	4.530655508	0.043893758	1.438632454	0.0224658	1.433836106	0.029674871	4.519120149	0.043888391	LC
Colobus_polykomos	4.2599257	0.087670173	0.923816353	0.137428712	0.979086398	0.20373107	4.248390321	0.087665455	VU
Colobus_satanas	8.286234708	0.089606503	6.724397305	0.106127038	6.745343359	0.154196315	8.274699849	0.089594471	VU
Colobus_vellerosus	4.2599257	0.087670173	0.923816353	0.137428712	0.979086398	0.20373107	4.248390321	0.087665455	VU
Colomys_goslingi	10.83568799	0.945471879	12.66893745	2.564749294	9.529467432	1.84538915	10.82021637	0.945471886	LC
Condylura_cristata	41.33730212	0.626105533	40.04535352	0.674458768	40.43856907	0.81358336	41.32587357	0.626114106	LC
Conepatus_chinga	9.978469066	0.304111589	4.763838504	0.300708438	4.92464145	0.433299208	9.96658998	0.304099101	LC
Conepatus_humboldtii	9.912971819	0.306125718	4.63285711	0.321975239	4.827520778	0.500168371	9.901092728	0.306119839	LC
Conepatus_leuconotus	9.978469066	0.304111589	4.763838504	0.300708438	4.92464145	0.433299208	9.96658998	0.304099101	LC
Conepatus_semistriatus	9.912971819	0.306125718	4.63285711	0.321975239	4.827520778	0.500168371	9.901092728	0.306119839	LC
Congosorex_polli	9.881928304	1.499794027	6.566180923	1.971979568	6.40465202	3.28849308	9.8698189	1.499801858	DD
Congosorex_verheyeni	10.96904069	1.841984423	7.763132946	2.41317837	6.627359413	3.523791537	10.95693444	1.841996792	LC
Conilurus_penicillatus	8.681646735	0.716815386	5.556012393	1.011398905	4.882056379	1.485888428	8.666183036	0.71680928	NT
Connochaetes_gnou	9.472362784	0.606946931	3.953413489	0.941089655	4.174482988	1.362583119	9.460291059	0.606942664	LC
Connochaetes_taurinus	9.472362784	0.606946931	3.953413489	0.941089655	4.174482988	1.362583119	9.460291059	0.606942664	LC
Cormura_brevirostris	23.01346204	2.270634047	18.12361483	3.122621239	16.99245481	3.916484515	23.00110062	2.270639758	LC
Corynorhinus_mexicanus	8.553328111	0.155050279	2.393124799	0.191640747	2.537276846	0.274016537	8.540220964	0.155059554	NT
Corynorhinus_rafinesquii	10.54496815	0.292087755	6.376016823	0.412736971	6.213838906	0.77954956	10.53186116	0.292095376	LC
Corynorhinus_townsendii	8.553328111	0.155050279	2.432569538	0.189916291	2.637923522	0.270694131	8.540220964	0.155059554	LC
Craseonycteris_thonglongyai	27.29611163	0.119391444	18.41297516	0.115212152	18.46421346	0.249757857	27.28375422	0.119373424	VU
Crateromys_australis	7.775319972	0.678048928	5.21935829	0.866956196	4.047016926	1.544143337	7.759851037	0.678045877	CR
Crateromys_heaneyi	7.640530201	0.661453792	5.530824146	0.86251375	3.510577354	1.409710843	7.625061251	0.661454129	EN
Crateromys_paulus	7.988092399	0.703489609	8.541887695	0.713338657	4.809607905	1.556818512	7.972623483	0.703495338	DD
Crateromys_schadenbergi	7.680672818	0.63134213	5.882441254	0.835441938	4.602722922	1.547950025	7.665203871	0.63134684	EN
Cratogeomys_castanops	7.49850076	0.384357947	3.187514231	0.190345917	3.31909913	0.330813834	7.485656667	0.384358802	LC
Cratogeomys_fumosus	9.50917619	1.098457749	7.006327898	1.658548838	6.042002533	2.697608263	9.496332342	1.098455923	LC
Cratogeomys_goldmani	7.49850076	0.384357947	3.187514231	0.190345917	3.31909913	0.330813834	7.485656667	0.384358802	LC
Cratogeomys_merriami	9.060468967	1.14864029	6.342866877	1.715450383	4.469989219	2.048193077	9.047625043	1.148640194	LC
Cremnomys_cutchicus	9.33839749	0.633310731	6.153375693	0.955049263	4.991662709	1.542835793	9.322924413	0.633318929	LC
Cremnomys_elvira	9.285388671	0.629739597	4.347244783	1.166110456	4.406295522	1.828780902	9.26991559	0.629748756	CR
Cricetomys_emini	22.29191171	0.823875594	15.57632617	0.778815564	15.66398808	1.06969826	22.27684823	0.823906949	LC
Cricetomys_gambianus	22.29191171	0.823875594	15.57632617	0.778815564	15.66398808	1.06969826	22.27684823	0.823906949	LC
Cricetulus_alticola	11.62067916	1.492517649	5.676031754	2.214570201	4.937145974	3.155579471	11.60553476	1.492529637	LC
Cricetulus_barabensis	11.41249654	1.425206846	5.371008358	2.094903094	5.759149839	3.610800266	11.39735211	1.425203448	LC
Cricetulus_kamensis	11.79700605	1.512438961	5.665181693	2.228208509	5.743336796	3.566787387	11.7818617	1.512432732	LC
Cricetulus_longicaudatus	11.71552407	1.541139537	5.678174873	2.297606739	4.269425942	2.847164195	11.70037969	1.541137198	LC
Cricetulus_migratorius	11.29500352	1.375035164	5.136655204	2.042190803	3.985752381	2.67041625	11.27985908	1.375056522	LC
Cricetulus_sokolovi	11.22676086	1.384623958	4.974713514	2.058365034	5.575751911	3.505705558	11.21161642	1.384621306	LC
Cricetus_cricetus	14.80557928	0.557829357	10.19046655	0.208924962	10.22373883	0.332370406	14.79043564	0.557825509	LC
Crocidura_aleksandrisi	6.516447547	0.943847579	3.931465016	1.251623357	4.841252726	1.891272147	6.504308456	0.94385015	LC
Crocidura_allex	6.700273304	1.195319562	4.545608273	1.568308542	4.697614602	2.324937584	6.688134049	1.195322028	VU
Crocidura_andamanensis	6.267489392	0.971993202	3.799984528	1.25545251	4.277050038	2.243371813	6.255349693	0.972000792	CR
Crocidura_ansellorum	7.41342597	1.230508749	4.663589128	1.571706753	3.601043148	1.836401051	7.401288515	1.230508052	EN
Crocidura_arabica	5.946136814	1.036249822	3.369408772	1.198657625	3.65673251	1.719795941	5.933996655	1.036246842	LC
Crocidura_arispa	6.930714807	0.466654766	3.853644072	0.191254569	3.821027883	0.242885141	6.918576318	0.466654046	LC
Crocidura_armenica	6.709549796	1.232144695	4.322957604	1.572675596	4.382541144	2.519315717	6.697410377	1.232145148	DD
Crocidura_attenuata	6.192675956	0.589759893	3.616130574	0.945034014	3.329525888	1.352707102	6.180538114	0.589762136	LC
Crocidura_attila	5.715728396	0.840732205	3.360220257	1.168551685	3.013694903	1.731008326	5.703588508	0.840728775	LC
Crocidura_baileyi	6.078192362	1.082070291	3.557932553	1.40413821	3.473763444	1.84419679	6.066052366	1.082090372	EN
Crocidura_baluensis	6.198367168	0.91159709	3.299922036	1.219227881	2.886274803	1.674077517	6.186228534	0.911614273	VU
Crocidura_batesi	6.12885613	1.160075429	3.466326109	1.405249115	2.713630564	1.809961929	6.116717155	1.160074164	LC
Crocidura_beatus	6.390288309	1.195465291	3.927156126	1.507678944	3.38610048	1.878629669	6.37814863	1.195464148	LC
Crocidura_beccarii	6.520227562	1.012363614	3.782846613	1.319420551	3.544121737	2.422683257	6.508088719	1.01237299	LC
Crocidura_bottegi	6.170515901	1.09837273	3.545644965	1.362930395	3.003167943	1.63254384	6.15837705	1.098363155	DD
Crocidura_bottegoides	6.590325554	1.22173778	4.0699159	1.51692545	3.4275314	1.636258673	6.578186017	1.221741763	EN
Crocidura_brunnea	6.804537306	1.026009547	4.033590357	1.413546279	3.669148549	2.087578141	6.792398794	1.026014829	LC
Crocidura_buettikoferi	7.204739831	1.13347572	4.483816104	1.506934704	3.878346837	2.196323315	7.192601254	1.133488245	NT
Crocidura_caliginea	6.297627049	1.076253068	3.61927641	1.362910157	3.21942424	1.804624101	6.285488038	1.076261706	LC
Crocidura_canariensis	6.85812625	1.161618299	4.143060732	1.478982967	3.807410267	2.626813942	6.8459879	1.161625197	EN
Crocidura_caspica	6.781376332	0.467271501	3.825831312	0.199976181	3.922986618	0.344358507	6.769237179	0.467264646	DD
Crocidura_cinderella	6.477671517	1.144664512	3.99815243	1.528709625	4.050064334	2.473367953	6.465533176	1.144655544	LC
Crocidura_congobelgica	6.768231952	1.137488606	4.061873404	1.45027246	3.86864334	2.029535081	6.756094598	1.137477312	LC
Crocidura_crenata	6.185383761	1.004866406	3.844878951	1.325447849	2.87254975	1.718285464	6.173244612	1.00487637	LC
Crocidura_crossei	6.915774876	0.578924493	3.798736495	0.181409985	3.934997904	0.28992871	6.903635714	0.578920365	LC
Crocidura_cyanea	6.457357165	0.986723239	3.415058904	1.266231917	3.549449825	1.915057395	6.445219106	0.986728617	LC
Crocidura_denti	6.787363294	1.210255097	4.152508784	1.556828724	3.963546129	2.194057237	6.775224768	1.21025936	LC
Crocidura_desperata	6.145354686	0.954626161	3.233110034	1.209474433	4.193280439	2.247339738	6.133214968	0.954631726	EN
Crocidura_dhofarensis	7.067386526	1.231946717	4.565271559	1.634399798	4.560256247	2.432359669	7.055248893	1.231945044	DD
Crocidura_dolichura	6.577586945	1.156701947	4.078046598	1.491121008	3.514806031	1.98364903	6.565447094	1.15669844	LC
Crocidura_douceti	6.338422515	1.03963713	3.779781279	1.448164205	2.986785263	1.82112463	6.326283728	1.039639516	DD
Crocidura_dsinezumi	6.173261012	0.972533225	3.818050111	1.270402674	4.542971032	2.366284025	6.161120743	0.972543381	LC
Crocidura_eisentrauti	6.614652017	1.209787852	3.854923703	1.517454758	3.661358169	2.519231156	6.602513168	1.209797819	VU
Crocidura_elgonius	6.219464698	1.061572724	3.463475507	1.359736693	3.376422618	2.009594809	6.207326076	1.061585108	LC
Crocidura_elongata	6.868812783	1.136344295	4.398644941	1.494428727	3.128338888	1.882650125	6.85667343	1.136347591	LC
Crocidura_erica	6.431554243	1.131443522	3.587728235	1.44808432	3.156898013	1.918302549	6.41941538	1.131449366	DD
Crocidura_fischeri	6.088060027	1.074962108	3.353538921	1.290391503	3.22571059	2.005612001	6.075920784	1.074961844	DD
Crocidura_flavescens	6.967104757	1.360564525	4.195058536	1.711322205	3.248045419	1.927520044	6.954965694	1.360569402	LC
Crocidura_floweri	6.137416785	1.109615237	3.748861805	1.370414985	2.589168974	1.483054182	6.125277087	1.109627442	DD
Crocidura_foetida	6.435535947	0.950736491	3.594749491	1.315712778	3.182499493	1.990827803	6.423397359	0.950744516	LC
Crocidura_foxi	6.248873761	0.963960402	3.894947905	1.309678474	3.734186077	1.907937688	6.23673539	0.963983516	LC
Crocidura_fuliginosa	6.419846981	1.001591606	3.55658541	1.382392534	4.445151633	2.398140493	6.4077084	1.001589546	LC
Crocidura_fulvastra	6.086817406	1.121599719	3.319282306	1.317678057	2.855704015	1.766776315	6.074678318	1.121598153	LC
Crocidura_fumosa	6.091438897	0.929707061	3.441159838	1.125201596	3.369972651	1.598955606	6.079298905	0.929702899	VU
Crocidura_fuscomurina	6.856159572	1.144039074	3.899152543	1.446920199	4.142363823	2.050770437	6.84402186	1.1440435	LC
Crocidura_glassi	6.725774262	1.148464615	4.13039238	1.432772303	3.830742191	2.287893802	6.713636038	1.148446675	VU
Crocidura_gmelini	4.302442991	0.385320637	1.866085286	0.550384936	1.750952639	0.797375163	4.290301088	0.385313721	LC
Crocidura_goliath	6.586721177	1.216781671	3.642225498	1.478134934	2.864543417	1.613897243	6.574583054	1.216783038	LC
Crocidura_gracilipes	6.80972581	1.151024981	3.964785585	1.481114244	4.226345873	2.179459074	6.797587374	1.151026666	DD
Crocidura_grandiceps	6.732157778	1.196557916	4.165858209	1.520691484	2.933029145	1.802478233	6.720019301	1.196567541	NT
Crocidura_grandis	6.597173156	0.987208004	3.911094073	1.309278925	4.326132968	2.407814767	6.585035381	0.987205462	DD
Crocidura_grassei	6.253723137	1.069341656	3.44452696	1.313911154	2.435736509	2.328491027	6.241584237	1.069346147	LC
Crocidura_grayi	6.268804788	1.114362758	3.755795356	1.412716562	3.525373802	2.447683807	6.256665388	1.114366634	LC
Crocidura_greenwoodi	6.363963658	1.018516867	3.881314371	1.430010721	4.422194186	2.484576837	6.351825281	1.018511617	LC
Crocidura_harenna	7.0411793	1.035726196	4.445106778	1.384596825	4.601963817	2.409121277	7.029041589	1.035712174	CR
Crocidura_hildegardeae	7.007976464	0.467624063	4.185417087	0.192818171	4.1219649	0.271908084	6.99583887	0.467615573	LC
Crocidura_hilliana	6.347702539	0.605821291	3.754701156	0.960661018	3.572008542	1.480462235	6.335564711	0.605819419	DD
Crocidura_hirta	6.486162651	1.031664082	3.842597465	1.331827815	3.390235429	1.902377783	6.474024361	1.031667994	LC
Crocidura_hispida	6.639045592	1.122397291	4.207070074	1.436322529	4.758076143	2.551811662	6.626906831	1.12238517	VU
Crocidura_horsfieldii	6.958387535	0.738572793	3.95866735	1.136587833	4.034592198	1.943339163	6.946249445	0.738572882	DD
Crocidura_hutanis	6.673847159	0.953354402	3.804472213	1.352587392	4.525511456	2.391858965	6.66170864	0.953351278	LC
Crocidura_indochinensis	6.967973674	0.705214288	4.032662239	1.125703553	4.458325369	1.80035403	6.955835586	0.705220412	LC
Crocidura_jacksoni	6.360877766	0.911570794	4.269078548	1.2878659	3.375813296	1.786882037	6.348739051	0.911579902	LC
Crocidura_jenkinsi	7.175861359	1.171127067	4.715588647	1.529994351	4.062588396	1.802257264	7.163723638	1.171123909	CR
Crocidura_jouvenetae	6.915774876	0.578924493	3.798736495	0.181409985	3.934997904	0.28992871	6.903635714	0.578920365	LC
Crocidura_katinka	4.330707206	0.394967866	1.871160077	0.568182602	2.028717955	0.839588325	4.318565308	0.394959317	DD
Crocidura_kivuana	6.417610937	1.082213602	3.69183429	1.39191454	3.220171398	2.049764837	6.405472049	1.082221721	VU
Crocidura_lamottei	6.386144294	1.152043735	3.64464231	1.387080838	3.286136294	2.100743523	6.374004154	1.152050849	LC
Crocidura_lanosa	6.672724346	1.198405512	4.237827864	1.503247542	4.503064438	2.483056575	6.66058468	1.198405235	EN
Crocidura_lasiura	6.559271174	1.075767878	3.486941201	1.308360387	3.729731547	1.941786167	6.547132828	1.075763934	LC
Crocidura_latona	7.01114706	1.021095735	4.00280257	1.347602665	4.136010912	2.214851365	6.999009126	1.021104135	LC
Crocidura_lea	6.53200764	1.147552525	4.045043626	1.472177915	3.361427041	1.581543745	6.519868439	1.147554611	LC
Crocidura_lepidura	5.766854007	0.733724331	2.557103092	0.98239014	2.834911121	1.562795487	5.754715332	0.733724151	LC
Crocidura_leucodon	6.781376332	0.467271501	4.124597783	0.223586011	4.066999107	0.360626974	6.769237179	0.467264646	LC
Crocidura_levicula	6.542644214	1.051862883	4.014071754	1.436097832	4.280866176	2.185992997	6.530504186	1.051868781	LC
Crocidura_littoralis	6.657799502	1.015012859	3.878283685	1.295047533	3.857918178	2.13442719	6.645661214	1.015006425	LC
Crocidura_longipes	6.521579512	1.067811069	3.70986815	1.330590528	3.302881209	1.756043331	6.50944134	1.067817151	DD
Crocidura_lucina	6.205678652	0.963474314	3.421563655	1.24158394	3.741621042	2.245056665	6.193540133	0.963458836	VU
Crocidura_ludia	6.816212348	1.001627593	3.979051316	1.285212024	4.333022302	2.252614945	6.804073891	1.001624497	LC
Crocidura_luna	6.381193392	0.961700078	3.521291932	1.207434591	3.55844885	1.827565334	6.369055511	0.961693025	LC
Crocidura_lusitania	6.633463451	1.165313573	4.144597286	1.545594507	2.888413464	1.516483602	6.621325171	1.165312255	LC
Crocidura_macarthuri	6.653901314	1.22180626	4.078457117	1.517077195	4.844079062	2.719128071	6.641762637	1.221804976	LC
Crocidura_macmillani	6.47277967	1.127533939	4.10337954	1.468575914	3.365878066	1.704587375	6.460640524	1.127528166	VU
Crocidura_macowi	6.635478614	1.133130343	3.83523756	1.430893995	2.983883207	1.719477834	6.623340166	1.133118394	DD
Crocidura_malayana	6.994103068	0.503456938	3.864501053	0.18834924	3.925429592	0.272836544	6.98196425	0.503451174	LC
Crocidura_manengubae	7.102271045	1.2216961	4.502868049	1.594648662	4.408459765	2.227798819	7.090131774	1.221704837	VU
Crocidura_maquassiensis	6.808613414	1.157992728	4.324939073	1.500724826	3.969750024	1.973105596	6.796475067	1.15799584	LC
Crocidura_mariquensis	6.409666216	1.116258917	3.562771624	1.460076004	3.578703486	2.484056234	6.39752765	1.116271649	LC
Crocidura_maurisca	6.447559233	1.003169949	3.991334674	1.372064244	3.232673009	2.249001135	6.435419654	1.003164775	LC
Crocidura_maxi	6.562987977	1.24657315	3.821560758	1.521264431	3.610981243	1.723315268	6.550849463	1.246576228	LC
Crocidura_mindorus	6.411189218	1.178054751	3.545806624	1.442352937	3.166760426	1.643319687	6.399049928	1.178052715	DD
Crocidura_miya	6.945516674	1.07084219	4.297836767	1.457242334	3.481491444	1.955022929	6.933378837	1.070841966	EN
Crocidura_monax	6.801932544	1.078466896	4.180840482	1.430063831	4.378705269	2.512507021	6.789794216	1.078461012	LC
Crocidura_monticola	6.250400029	0.952509596	3.550606663	1.235543656	3.566265075	1.947194121	6.238260466	0.952514788	LC
Crocidura_montis	6.578390555	1.023142695	3.636962221	1.26944089	2.897184992	2.024066835	6.566252674	1.023144697	LC
Crocidura_muricauda	7.022097049	1.334577016	4.173554273	1.659226794	5.216519196	3.208868282	7.009958768	1.334586981	LC
Crocidura_musseri	6.374395234	1.125758864	3.834320789	1.412111966	4.191544724	2.342726591	6.362257508	1.125768995	DD
Crocidura_mutesae	6.372915002	1.084410819	3.758753918	1.43783989	3.608645083	2.674025427	6.360776338	1.084411704	DD
Crocidura_nana	6.613811318	1.136888733	3.650431742	1.452819215	3.584123478	2.165048937	6.601672987	1.13689014	LC
Crocidura_nanilla	6.45177052	1.073383654	3.712119345	1.355946017	3.524708677	2.129002397	6.439631363	1.07338672	LC
Crocidura_negligens	6.994103068	0.503456938	3.864501053	0.18834924	3.925429592	0.272836544	6.98196425	0.503451174	LC
Crocidura_negrina	6.701202215	1.32384187	4.056756299	1.685889702	4.749741697	3.36338786	6.689063192	1.323849552	EN
Crocidura_nicobarica	5.79050621	0.860610929	2.952909268	1.066458904	2.917033402	1.693762972	5.778368038	0.860602263	CR
Crocidura_nigeriae	6.927919485	1.166905946	4.391258762	1.553636982	4.567748652	2.72488866	6.915781612	1.16689071	LC
Crocidura_nigricans	6.268534736	0.961023692	3.869031479	1.326295656	4.251972157	1.953892166	6.256395329	0.961024757	LC
Crocidura_nigripes	6.710648191	1.208666172	4.288518897	1.474288777	2.939546407	1.435057566	6.698508778	1.20866953	LC
Crocidura_nigrofusca	5.776571775	1.01120585	3.265201404	1.232155805	3.355648072	2.29184466	5.764431415	1.011218009	LC
Crocidura_nimbae	6.482955935	1.048549316	3.832193403	1.368047396	4.626972666	2.253970172	6.470816705	1.048548141	NT
Crocidura_niobe	6.834901854	1.115807113	4.067680412	1.450718413	4.076772285	2.164695015	6.822763549	1.115806445	NT
Crocidura_obscurior	7.462049746	1.323042407	4.910303327	1.742464205	3.196111252	1.979558049	7.449911507	1.323052574	LC
Crocidura_olivieri	6.603052123	1.184140085	3.961562761	1.52534146	4.068653097	2.478760626	6.590913081	1.184139363	LC
Crocidura_orientalis	6.622781991	0.976704096	3.745068195	1.331762616	3.670871337	1.933989743	6.610643455	0.976714403	VU
Crocidura_orii	6.344072143	1.092595756	3.47784872	1.346036332	3.906308544	2.506524209	6.331933095	1.092586021	EN
Crocidura_palawanensis	6.576365544	1.199309312	4.092835614	1.473690769	4.565243639	2.495860427	6.564225576	1.199307542	LC
Crocidura_paradoxura	6.420644337	1.04269806	3.471060035	1.259490004	3.203185026	2.062922772	6.408506084	1.042708648	LC
Crocidura_parvipes	6.673231284	1.204880968	4.129272075	1.540779174	3.153049857	1.746872399	6.661092635	1.204878547	LC
Crocidura_pasha	6.635718722	1.159631859	3.875610747	1.426000062	3.001009045	1.718904336	6.623581077	1.159636424	LC
Crocidura_pergrisea	6.335061666	0.944729121	3.818710494	1.239468171	3.07092837	1.964858736	6.32292235	0.944730628	DD
Crocidura_phaeura	6.98302747	1.181762122	4.774788934	1.486631933	3.490448299	1.899282903	6.9708886	1.1817659	EN
Crocidura_picea	6.81762135	1.113168118	4.253468626	1.44634172	4.055453449	2.039348083	6.805482859	1.113175598	EN
Crocidura_pitmani	7.071224126	1.245526542	4.620777985	1.598553148	3.369374431	1.901502736	7.059086324	1.245524072	DD
Crocidura_planiceps	6.44941479	1.132625363	3.989792648	1.447162747	4.415814619	2.307569212	6.437275181	1.132616713	DD
Crocidura_poensis	6.444972416	1.029301032	3.95066591	1.406759129	3.300051329	1.969844296	6.432834078	1.029311383	LC
Crocidura_polia	6.619829105	1.224057917	4.109179907	1.577587242	4.247078536	2.489383086	6.607690462	1.224062362	DD
Crocidura_pullata	6.938473847	0.592706102	4.000888856	0.933862949	3.94603098	1.394454489	6.926334743	0.592709116	DD
Crocidura_raineyi	6.388386846	1.156172658	3.977271434	1.462414801	4.408030484	2.520406671	6.376246603	1.156158639	DD
Crocidura_ramona	4.246176119	0.365930826	1.747007593	0.559584011	2.034981882	0.906702186	4.234034212	0.365934056	LC
Crocidura_rapax	6.930185471	0.593958256	3.984313762	0.915267837	4.10216779	1.346374245	6.918046366	0.593961999	DD
Crocidura_religiosa	6.76553382	1.153442872	4.328518356	1.424973047	3.273275201	1.974615084	6.753394963	1.153448751	DD
Crocidura_rhoditis	6.520158936	1.199966037	4.094989864	1.567867079	3.608234073	2.500986518	6.508019036	1.199980056	LC
Crocidura_roosevelti	6.378596622	1.03525734	3.776757874	1.332417377	2.987421563	1.871905266	6.366458476	1.035270658	LC
Crocidura_russula	6.887786267	1.149920806	4.548807802	1.523798338	4.574554162	2.321907042	6.875647233	1.149919991	LC
Crocidura_selina	6.766157878	1.1251666	4.284245035	1.47084062	4.935598169	2.856045138	6.754018746	1.125182119	DD
Crocidura_serezkyensis	6.930714807	0.466654766	3.853644072	0.191254569	3.821027883	0.242885141	6.918576318	0.466654046	LC
Crocidura_shantungensis	4.294289668	0.398067681	1.83437374	0.563781306	1.830474584	0.902155969	4.282147766	0.398075073	LC
Crocidura_sibirica	6.362986707	0.985908873	3.627427949	1.234106518	2.78843092	1.641650466	6.350848077	0.985917182	LC
Crocidura_sicula	6.909205991	1.207536395	4.656701697	1.536466724	3.713206097	2.238511621	6.897067087	1.207543021	LC
Crocidura_silacea	6.471604498	1.199002009	4.310855308	1.584515348	2.754655351	1.50724432	6.459465221	1.199003353	LC
Crocidura_smithii	6.900864451	1.07438887	4.228940047	1.424489031	4.963919839	2.586162692	6.888725452	1.074391434	LC
Crocidura_somalica	6.318273189	0.969807324	4.063379958	1.307832725	4.204744885	2.312753667	6.306134602	0.969800954	LC
Crocidura_stenocephala	6.411251033	1.076729013	3.939695451	1.431190164	4.099686616	2.016485899	6.399112145	1.076717786	EN
Crocidura_suaveolens	4.375071239	0.39401777	1.977452882	0.583459005	2.525866713	0.896930883	4.362929345	0.394020075	LC
Crocidura_susiana	6.294047018	1.137861731	4.016886503	1.492729674	3.036769844	1.959541464	6.281908162	1.137857582	DD
Crocidura_tanakae	6.22667461	0.631446379	3.662986423	0.978296839	3.645340905	1.491340771	6.21453677	0.631453513	LC
Crocidura_tansaniana	6.540005819	1.144438516	3.89922253	1.458800995	2.880866819	1.674244741	6.527867487	1.144450934	EN
Crocidura_tarella	6.521988017	1.165640168	3.690434702	1.403906718	2.637523667	1.523516427	6.509849612	1.165640977	EN
Crocidura_tarfayensis	6.751049448	1.159552244	4.11243735	1.432090418	4.623829864	2.445855478	6.738911693	1.159566267	DD
Crocidura_telfordi	6.468126618	1.123367685	3.904453133	1.462519707	3.495740029	2.064511042	6.45598699	1.12336415	EN
Crocidura_tenuis	6.994488929	1.13748656	4.215263655	1.475478802	4.704681358	2.573170396	6.982351242	1.13750563	DD
Crocidura_thalia	7.110937407	1.124027481	4.792307219	1.499715727	5.509331312	2.648218847	7.098799114	1.124020302	LC
Crocidura_theresae	5.97718958	0.941594514	3.361520887	1.203836041	3.501036789	1.637892323	5.965050165	0.941600887	LC
Crocidura_thomensis	6.405346622	1.122945227	3.784954507	1.438792432	3.095706603	2.148594764	6.393207615	1.122948158	EN
Crocidura_trichura	6.304874754	0.632968768	3.118595025	0.933895223	3.375998883	1.598127959	6.292736923	0.632968056	CR
Crocidura_turba	6.894504492	1.208850595	4.256943344	1.556158427	4.224044488	2.351798335	6.882366246	1.208855269	LC
Crocidura_ultima	6.251617794	1.228388993	3.822495873	1.509369537	4.807027996	2.761963848	6.239478057	1.228381425	DD
Crocidura_usambarae	7.059858422	1.347589484	4.482585768	1.767600315	2.977485452	1.864543871	7.047719908	1.347601785	EN
Crocidura_viaria	6.098594426	1.054025199	3.389899349	1.354276518	3.570626602	2.220024988	6.086455314	1.054020976	LC
Crocidura_virgata	7.007976464	0.467624063	3.881270852	0.166298044	3.980577753	0.238555433	6.99583887	0.467615573	DD
Crocidura_voi	6.010608436	1.132642873	3.682307403	1.464092883	5.007419365	2.888273876	5.998469728	1.132655883	LC
Crocidura_vorax	6.867099535	0.608228674	4.018369341	0.893343455	3.879076227	1.321368402	6.854960426	0.608230069	LC
Crocidura_vosmaeri	6.298894408	0.93941542	3.424203885	1.283829381	3.134513889	1.959434372	6.286755793	0.939422659	DD
Crocidura_watasei	6.80486517	0.718197783	3.775944654	1.112565417	4.261567194	1.86645749	6.792727064	0.718196518	LC
Crocidura_whitakeri	6.117253967	1.00516608	3.476318736	1.238755758	3.713039278	1.935718577	6.105113754	1.005170088	LC
Crocidura_wimmeri	6.469083362	1.137211475	3.843962155	1.444799861	4.357646155	2.675921177	6.456944916	1.137215941	CR
Crocidura_wuchihensis	6.807499384	0.707063781	3.718556076	1.133109349	3.106972997	1.692833629	6.795361278	0.707058442	DD
Crocidura_xantippe	6.08567499	1.106485557	3.702081209	1.406557946	3.568639551	2.350690665	6.073535221	1.106492067	LC
Crocidura_yankariensis	6.894864138	1.112325312	4.775543267	1.554798405	3.987647276	2.06262002	6.882725122	1.11230868	LC
Crocidura_zaphiri	6.299400332	0.974020145	4.163153905	1.293218466	3.422345593	1.727713383	6.287260652	0.97402986	DD
Crocidura_zarudnyi	6.759813454	1.291450428	3.920147315	1.648356141	3.293636603	1.731770793	6.747674353	1.291442514	LC
Crocidura_zimmeri	6.06880882	1.074680523	3.123830117	1.269513208	2.961073901	2.238855494	6.056669882	1.07469176	DD
Crocidura_zimmermanni	6.760989812	1.160751276	4.454023304	1.454730805	3.602000976	2.239038867	6.748851365	1.160774526	VU
Crocuta_crocuta	20.45869431	1.637619562	10.13815513	3.191020328	10.69212616	4.562931931	20.44687365	1.637623506	LC
Crossarchus_alexandri	7.402715249	0.385041639	3.391351514	0.672186981	3.012154815	1.017920392	7.390867161	0.385032111	LC
Crossarchus_ansorgei	7.410340431	0.391754393	3.217771086	0.757311478	3.039181078	1.164304977	7.398492344	0.391743149	DD
Crossarchus_obscurus	7.466615004	0.077988641	3.382892613	0.066070268	3.393141532	0.120818688	7.454766917	0.077993949	LC
Crossarchus_platycephalus	7.466615004	0.077988641	3.382892613	0.066070268	3.393141532	0.120818688	7.454766917	0.077993949	LC
Crossomys_moncktoni	13.02872924	1.825267059	9.667337921	2.524661953	9.825630163	4.541387585	13.01327097	1.825265477	LC
Crunomys_celebensis	3.646619528	0.264785519	1.494272735	0.380464641	1.648839539	0.663230312	3.631137112	0.2647872	DD
Crunomys_fallax	3.677906985	0.256765226	1.550590157	0.373276109	1.564865149	0.603472994	3.662424571	0.256771767	DD
Crunomys_melanius	3.623312266	0.263341507	1.452319663	0.379582077	1.395371897	0.646884072	3.607829848	0.263346943	VU
Cryptomys_anselli	9.015974237	0.805046251	4.15231804	1.277829585	4.257763881	1.811183999	9.003162561	0.805043552	NT
Cryptomys_bocagei	9.489436521	1.196551946	4.94068727	1.668898594	5.830115598	2.832218123	9.476624864	1.19656061	LC
Cryptomys_damarensis	9.438156846	1.147104466	4.901035873	1.665006099	3.230025467	1.938159439	9.425345179	1.147108382	LC
Cryptomys_darlingi	9.369681473	0.773705957	4.777305396	1.242683159	5.273986472	1.863489754	9.356869829	0.773703592	LC
Cryptomys_foxi	9.056748776	1.051486414	4.226340403	1.517877144	3.893808157	2.161097326	9.043937067	1.051497942	DD
Cryptomys_hottentotus	9.116411197	0.811913663	4.366213091	1.290921027	5.361728092	1.785626328	9.10359953	0.811918002	LC
Cryptomys_kafuensis	8.960206916	0.730285252	4.010285616	1.190773839	3.84384475	1.831527306	8.947395232	0.73028222	VU
Cryptomys_mechowi	9.103628342	1.126254304	4.440918608	1.581804765	3.747717444	2.349124023	9.090816622	1.126256372	LC
Cryptomys_ochraceocinereus	8.816338545	1.065779614	4.06013313	1.501472071	3.913428427	2.391783926	8.803526774	1.065777273	LC
Cryptomys_zechi	9.069482556	1.105552515	4.402223727	1.584774873	4.737060285	2.849670986	9.056670828	1.105547925	LC
Cryptoprocta_ferox	33.14794582	0.585614918	29.45369988	0.849988256	29.14320534	1.229856761	33.13612411	0.585626143	VU
Cryptotis_alticola	10.44503057	0.708449236	5.203536502	1.293493229	5.664233323	2.088202444	10.4330671	0.708446228	DD
Cryptotis_brachyonyx	8.296462657	0.920606195	4.044061796	1.376093559	4.46935507	2.376587523	8.284497952	0.920607989	DD
Cryptotis_colombiana	8.514615626	0.965843007	4.369347972	1.436903696	4.225436312	2.049395364	8.502650957	0.965852024	LC
Cryptotis_endersi	10.8274776	0.668045622	6.033161985	0.306578504	6.09277796	0.501757628	10.81551364	0.668039425	EN
Cryptotis_equatoris	8.078980352	0.782278351	3.65267047	1.212211543	3.527269983	2.110729204	8.067015546	0.782285107	LC
Cryptotis_goldmani	10.48954281	0.704007719	5.529406171	1.204682584	5.157048388	1.805756399	10.47757935	0.704007325	LC
Cryptotis_goodwini	13.10188125	1.854801932	8.973522017	2.544271185	8.852134725	5.165533393	13.08991825	1.854800201	LC
Cryptotis_gracilis	10.8274776	0.668045622	9.651481166	1.260731381	6.797943087	0.74006738	10.81551364	0.668039425	VU
Cryptotis_griseoventris	10.58984765	0.684789775	5.493141704	1.259174802	5.671072035	1.987864915	10.5778842	0.68479573	VU
Cryptotis_hondurensis	12.73845769	1.898287772	8.482112038	2.671070059	6.721773203	3.092912562	12.72649459	1.898279465	DD
Cryptotis_magna	13.13264126	1.982428814	9.077439759	2.694961086	7.770869691	4.596649818	13.12067815	1.982420159	VU
Cryptotis_mayensis	8.356741117	0.928941581	4.235702586	1.3251834	4.342326663	1.98513479	8.344776418	0.928960969	LC
Cryptotis_medellinia	7.848028782	0.788234505	3.291964911	1.167232331	2.941867531	1.724719642	7.836063949	0.788236377	LC
Cryptotis_mera	8.301927934	0.941182236	3.71645835	1.359761203	3.758139402	2.092904795	8.289963232	0.941184881	EN
Cryptotis_meridensis	13.31223328	1.862746947	9.185479257	2.596595312	8.223342568	3.37306573	13.30027036	1.862746223	LC
Cryptotis_merriami	8.294314198	0.93368342	4.183683522	1.3825053	4.039924866	1.880463067	8.282349492	0.933690289	LC
Cryptotis_mexicana	9.558656831	1.108052726	6.084617407	1.797294554	4.649354114	2.108069779	9.54669302	1.108049491	LC
Cryptotis_montivaga	11.42730404	0.787141385	5.341398612	0.226302832	5.54045378	0.332545275	11.41534097	0.78713451	LC
Cryptotis_nelsoni	9.659037439	1.130005811	4.971536928	1.72409483	5.634186438	2.832563238	9.647073636	1.129998206	CR
Cryptotis_nigrescens	8.67575465	1.02440762	4.69171787	1.486158343	5.051178296	2.392142688	8.663789999	1.024400139	LC
Cryptotis_obscura	9.597401167	1.153850173	6.064207642	1.830255037	4.818821512	2.607216343	9.585437349	1.153842135	VU
Cryptotis_orophila	10.02857998	0.845027238	5.012553452	1.318952598	5.244669748	2.121352279	10.01661596	0.845028002	DD
Cryptotis_parva	10.20234537	0.821985451	5.54877123	1.251215518	5.61360468	1.932814397	10.19038136	0.821989407	LC
Cryptotis_peregrina	9.964849258	1.138439497	5.892908729	1.798857143	5.536269395	2.713600061	9.952885494	1.138451117	DD
Cryptotis_peruviensis	7.87947033	0.783700117	3.282128998	1.143635638	3.591683737	1.981575737	7.8675055	0.783707243	DD
Cryptotis_phillipsii	9.70782393	1.121034603	5.730979695	1.707534448	6.638697629	2.84130912	9.695860123	1.121038295	VU
Cryptotis_squamipes	11.42730404	0.787141385	5.341398612	0.226302832	5.54045378	0.332545275	11.41534097	0.78713451	LC
Cryptotis_tamensis	8.126907189	0.83824406	3.73363975	1.244183191	4.22797267	2.218774614	8.114942387	0.838237204	LC
Cryptotis_thomasi	8.31929844	0.834389084	4.034096282	1.245507942	4.150943632	2.042399001	8.307333662	0.834391179	LC
Cryptotis_tropicalis	10.15440451	0.798738424	5.264177345	1.301181585	5.636839894	2.068377937	10.1424405	0.798739101	DD
Ctenodactylus_gundi	15.63810603	0.395862568	5.087128178	0.273957129	4.937538555	0.463750898	15.62540576	0.395869699	LC
Ctenodactylus_vali	15.63810603	0.395862568	4.671288739	0.244949017	4.733543798	0.442404714	15.62540576	0.395869699	DD
Ctenomys_argentinus	6.314178154	0.923830962	3.901799325	1.204033927	4.275540813	2.391994082	6.301337532	0.92382992	NT
Ctenomys_australis	6.344782149	0.955387197	3.734725964	1.25029227	4.836435556	2.33957166	6.331941529	0.955398198	EN
Ctenomys_azarae	6.400734721	1.029823518	4.1237465	1.336962772	5.114443292	2.87742525	6.387894442	1.029830438	VU
Ctenomys_bergi	6.464157305	0.813481055	3.584084118	1.153498739	2.530952187	1.323954688	6.451317325	0.813477826	VU
Ctenomys_boliviensis	7.29782725	0.417035299	4.383378152	0.164265466	4.449126667	0.232824247	7.284987334	0.417028867	LC
Ctenomys_bonettoi	6.272052844	0.914339727	3.683137805	1.184155398	3.509668035	1.758415347	6.259212419	0.914340628	EN
Ctenomys_brasiliensis	5.941424609	0.855105031	3.512522351	1.162624759	2.990099162	1.636231275	5.928584206	0.855108653	DD
Ctenomys_budini	7.192502582	0.584848762	4.30779482	1.003140906	4.661392176	1.435861436	7.179662439	0.584856871	DD
Ctenomys_colburni	6.48069991	1.120034841	4.107839714	1.423851436	3.134098513	1.677420151	6.467859575	1.120038187	DD
Ctenomys_coludo	6.232486839	0.832378895	3.300960989	1.109584102	3.377809456	1.581664175	6.219646627	0.832373166	DD
Ctenomys_conoveri	7.048574016	1.15952335	4.570343786	1.515299921	3.694829695	2.279199926	7.035734339	1.159523157	LC
Ctenomys_coyhaiquensis	6.795983863	0.993805618	4.042333451	1.34836977	3.171503641	1.820579083	6.783144098	0.993814209	DD
Ctenomys_dorbignyi	6.59944808	1.039500485	3.982400229	1.298114446	4.01758147	2.188119506	6.586607963	1.039500922	NT
Ctenomys_dorsalis	6.387632545	0.875301024	3.892720823	1.245853781	3.238664852	2.089401912	6.374792364	0.875299436	DD
Ctenomys_emilianus	6.314309392	0.844363841	3.756543784	1.232280724	3.539365145	1.61887889	6.301469113	0.844368549	NT
Ctenomys_famosus	6.096458787	0.829832835	3.030460532	1.118182516	3.158081648	1.81329219	6.083618565	0.829833369	DD
Ctenomys_flamarioni	6.973271007	1.06729777	4.624217726	1.433870877	3.804170489	1.964530032	6.96043093	1.067299581	EN
Ctenomys_fochi	6.393340364	0.805903905	3.416651105	1.138632459	3.793189088	1.86353081	6.380500379	0.805911958	DD
Ctenomys_fodax	7.192286611	0.406328846	4.597207813	0.195332387	4.59515196	0.39191197	7.179446369	0.406329066	DD
Ctenomys_frater	7.008070101	0.591993035	4.120942704	0.958940486	4.198453826	1.528445764	6.995229945	0.592000019	LC
Ctenomys_fulvus	6.126120202	0.838316606	3.156487475	1.10311453	3.578321782	1.991194176	6.113279983	0.838316551	LC
Ctenomys_goodfellowi	7.29782725	0.417035299	4.383378152	0.164265466	4.449126667	0.232824247	7.284987334	0.417028867	LC
Ctenomys_haigi	5.88585879	0.837103095	3.367965706	1.171836545	2.945443518	1.59461281	5.873018164	0.837102273	LC
Ctenomys_johannis	6.214484157	0.867066408	3.259246732	1.131993239	3.447881963	1.714339343	6.201643945	0.867060757	DD
Ctenomys_juris	6.512772226	0.81240841	3.600614318	1.133566892	2.845831051	1.542398102	6.499932256	0.812412017	DD
Ctenomys_knighti	7.061653201	0.411040874	4.515951327	0.220390011	4.306646117	0.446778605	7.048813111	0.411040826	DD
Ctenomys_lami	5.739816248	0.396867983	3.514791891	0.528008339	2.947550686	0.967920079	5.726975483	0.396874553	VU
Ctenomys_latro	7.04792621	1.103732163	4.81298764	1.450422285	3.888293198	1.766912595	7.035085996	1.103750235	VU
Ctenomys_leucodon	6.233550955	0.88259724	3.38972117	1.142364998	2.683381227	1.706118724	6.22071059	0.882606198	LC
Ctenomys_lewisi	6.609675273	1.016296453	4.408203141	1.373967922	3.981102592	2.533270015	6.596834992	1.016288473	LC
Ctenomys_magellanicus	7.192286611	0.406328846	4.597207813	0.195332387	4.523529722	0.384369286	7.179446369	0.406329066	VU
Ctenomys_maulinus	6.493495481	0.940724644	4.000327329	1.256510034	4.267320113	1.9408061	6.480655248	0.940728134	LC
Ctenomys_mendocinus	6.520298437	0.824219185	3.680269381	1.162081223	3.366307479	1.696280574	6.507458469	0.824222081	LC
Ctenomys_minutus	5.747883722	0.398462598	3.520164828	0.529766501	2.918658363	0.941979483	5.735042958	0.398474421	DD
Ctenomys_occultus	6.088663617	0.840853835	3.209381997	1.113578443	4.107523462	2.107540229	6.075823187	0.840853777	EN
Ctenomys_opimus	6.65782917	1.079551677	3.855715597	1.429493778	4.216270993	1.920356765	6.644988761	1.07956371	LC
Ctenomys_osvaldoreigi	6.139121607	0.879789812	3.658264334	1.126128327	3.742175203	1.817148647	6.126281114	0.879786293	CR
Ctenomys_pearsoni	6.386052945	0.920605791	3.5641009	1.246876905	3.41750202	2.029408966	6.373212671	0.920607219	NT
Ctenomys_perrensi	6.209374171	0.951437089	3.915341803	1.278047804	3.743581339	1.55628271	6.196534017	0.951435411	LC
Ctenomys_peruanus	6.601548034	0.96900781	4.429060141	1.285300521	4.83092397	2.366583519	6.588707343	0.969002772	LC
Ctenomys_pilarensis	6.175595155	0.932631194	3.784202907	1.204572144	3.727578167	2.149291003	6.16275478	0.93263895	EN
Ctenomys_pontifex	6.264927507	0.92985075	3.544115612	1.287733874	3.598826798	1.818190838	6.252087176	0.929857467	DD
Ctenomys_porteousi	6.680649447	0.918257191	4.206578058	1.25252264	4.57086497	2.15174766	6.667809332	0.91826654	NT
Ctenomys_pundti	6.595041773	0.848920624	3.778414379	1.183911829	3.753156916	1.842764789	6.582201811	0.848922395	VU
Ctenomys_rionegrensis	5.722484819	0.397225362	2.858322179	0.625921637	2.859332718	1.031958271	5.709644053	0.397235478	EN
Ctenomys_roigi	6.320643468	1.011969228	3.862694928	1.253697255	3.1573257	1.548296144	6.307803208	1.011965011	CR
Ctenomys_saltarius	5.845377059	0.858758284	3.572033098	1.136408107	3.408620762	1.51755496	5.832536195	0.858762401	DD
Ctenomys_scagliai	6.241579098	0.90079256	3.876732027	1.263127194	4.39097486	2.551784408	6.228738803	0.900803083	DD
Ctenomys_sericeus	6.05682253	0.948518602	3.634855614	1.250375011	3.548625362	2.028850925	6.043981884	0.948516632	DD
Ctenomys_sociabilis	6.410678538	0.971666115	3.736815506	1.275513688	2.79334125	1.668719653	6.397838236	0.971673387	CR
Ctenomys_steinbachi	6.421005987	0.936797456	4.099832162	1.318355381	2.813772446	1.610230357	6.408165457	0.936787349	LC
Ctenomys_sylvanus	7.130210094	0.610295787	4.183222302	1.034946473	4.142422785	1.538495291	7.117369946	0.610298347	DD
Ctenomys_talarum	6.623144614	1.081636424	4.35626227	1.385820026	3.85624583	2.033428678	6.610304452	1.081631708	LC
Ctenomys_torquatus	6.299932992	0.85657679	3.639783841	1.168975651	2.595529857	1.456942847	6.287092602	0.856579566	LC
Ctenomys_tuconax	6.951927381	1.132732195	4.561176302	1.448747842	4.941014792	2.318729677	6.939087384	1.132724439	DD
Ctenomys_tucumanus	6.446161695	1.067779351	3.937293794	1.370466045	2.827316366	1.358715606	6.433321361	1.067783405	DD
Ctenomys_tulduco	6.161066624	0.798954741	3.189445891	1.078885225	4.15423486	2.391243352	6.148226403	0.798956548	DD
Ctenomys_validus	5.83950042	0.929632248	3.401991326	1.240492298	4.139361018	2.130649728	5.826659718	0.929637564	DD
Ctenomys_viperinus	7.061653201	0.411040874	4.515951327	0.220390011	4.306646117	0.446778605	7.048813111	0.411040826	DD
Ctenomys_yolandae	6.0377363	0.827829289	3.660785758	1.135846524	3.114418064	1.594309952	6.024895827	0.827828926	DD
Cuniculus_paca	14.80882022	1.501027647	5.088287265	0.201457408	5.798440995	0.410962431	14.79599755	1.50102746	LC
Cuniculus_taczanowskii	14.80882022	1.501027647	4.94407668	0.196800593	5.428592643	0.351982517	14.79599755	1.50102746	NT
Cuon_alpinus	3.927198581	0.316566167	1.483223592	0.441932173	1.654534461	0.770562087	3.915366216	0.316565294	EN
Cyclopes_didactylus	53.80939591	1.385561802	48.60247574	1.376598054	48.50690484	2.291048514	53.8048776	1.385577585	LC
Cynictis_penicillata	12.87343505	0.252931188	5.062146782	0.112816978	5.456392293	0.167481569	12.86159004	0.252930092	LC
Cynocephalus_volans	50.9138551	0.550709107	12.25428939	1.020599729	14.17718455	1.405513609	50.90290136	0.55071735	LC
Cynogale_bennettii	19.13585129	0.203955442	15.8454476	0.150319814	15.80809986	0.276764764	19.12401332	0.20395353	EN
Cynomops_abrasus	10.08059143	0.930024153	6.850919419	1.203056839	6.609785085	1.825043582	10.06779547	0.930023636	DD
Cynomops_greenhalli	8.21155062	0.525283924	3.274377239	0.599509139	2.933766093	0.943117925	8.198754488	0.52527807	LC
Cynomops_mexicanus	8.21155062	0.525283924	3.274377239	0.599509139	2.933766093	0.943117925	8.198754488	0.52527807	LC
Cynomops_paranus	8.229600259	0.502440469	3.240844565	0.573077935	3.284490438	0.766314986	8.216804133	0.502438576	DD
Cynomops_planirostris	8.229600259	0.502440469	3.63408147	0.546393065	3.468632441	0.749065819	8.216804133	0.502438576	LC
Cynomys_gunnisoni	4.45948472	0.135429362	2.977354568	0.10219657	2.945187957	0.153002142	4.446650614	0.135418593	LC
Cynomys_leucurus	3.710363665	0.159854495	2.478439945	0.093106724	1.748440759	0.240661937	3.697529501	0.159847011	LC
Cynomys_ludovicianus	3.50015558	0.154606051	2.784863937	0.146371595	1.263601727	0.227629708	3.487321421	0.154595484	LC
Cynomys_mexicanus	3.50015558	0.154606051	0.791270102	0.178500167	0.722111055	0.265100552	3.487321421	0.154595484	EN
Cynomys_parvidens	3.710363665	0.159854495	1.479208715	0.219885313	1.483090604	0.297382275	3.697529501	0.159847011	EN
Cynopterus_brachyotis	6.926317256	0.461909444	3.467072645	0.88129456	3.421856717	1.340843826	6.913783918	0.461909967	LC
Cynopterus_horsfieldii	7.172672982	0.161270039	3.587823853	0.183852759	3.602932967	0.237256134	7.160139728	0.161266942	LC
Cynopterus_luzoniensis	6.969359209	0.481382534	3.553147943	0.924033395	3.575321223	1.452597674	6.956825874	0.48137395	LC
Cynopterus_minutus	6.915943661	0.47052755	3.44632753	0.923158238	3.488311985	1.422771293	6.903410322	0.470531874	LC
Cynopterus_nusatenggara	8.281887738	0.199564643	5.806031522	0.223251182	6.037206651	0.363979387	8.269354568	0.199563074	LC
Cynopterus_sphinx	9.103969239	0.242324275	7.286439019	0.290718643	7.198868736	0.386201506	9.091436106	0.242331583	LC
Cynopterus_titthaecheilus	7.172672982	0.161270039	3.587823853	0.183852759	3.602932967	0.237256134	7.160139728	0.161266942	LC
Cystophora_cristata	14.27755077	0.247254346	11.91282198	0.272813474	11.87979245	0.439353239	14.26570981	0.247260636	VU
Cyttarops_alecto	26.60578823	0.305770123	23.1455306	0.362962585	23.05391186	0.564218	26.59342831	0.305764818	LC
Dacnomys_millardi	12.60182281	1.971394349	9.269404305	2.731707891	7.712425332	4.882573815	12.58635201	1.971392759	DD
Dactylomys_boliviensis	6.142299767	0.419290037	2.253067631	0.513204735	2.340249534	0.847518814	6.129414544	0.419286686	LC
Dactylomys_dactylinus	6.096091406	0.41718758	2.16989258	0.53051244	2.251096796	0.92535722	6.083206179	0.417184204	LC
Dactylomys_peruanus	6.112582961	0.419838466	2.136576425	0.557222547	2.252378868	0.907498042	6.099697735	0.419837384	DD
Dactylopsila_megalura	14.71849618	1.483340136	7.778868473	2.458337188	9.12159789	4.032233032	14.8515135	1.483139277	LC
Dactylopsila_palpator	15.36706595	1.488765406	8.413396848	2.555680741	7.939826474	3.913825642	15.50008334	1.488917921	LC
Dactylopsila_tatei	15.25499478	1.52213341	7.289811253	2.594018284	7.899819578	3.986717822	15.38801216	1.522253279	EN
Dactylopsila_trivirgata	14.74263177	1.4125986	7.549601504	2.400909985	8.365407673	3.905662583	14.8756491	1.412816543	LC
Dama_dama	12.26743663	0.639849737	11.38038134	0.693077015	11.29506281	1.214433029	12.25537207	0.639849498	LC
Damaliscus_lunatus	13.52372673	0.147782208	10.96206594	0.215140615	10.96709668	0.380412581	13.51165539	0.14777499	LC
Damaliscus_pygargus	13.52372673	0.147782208	10.96206594	0.215140615	10.96709668	0.380412581	13.51165539	0.14777499	LC
Dasycercus_cristicauda	8.523660387	0.168202243	6.543698197	0.186439884	6.53789867	0.26639663	8.656667316	0.16827269	LC
Dasykaluta_rosamondae	9.312452414	0.125880861	8.123247482	0.188445027	7.29491702	0.184848028	9.445459969	0.125627273	LC
Dasymys_foxi	7.00549926	0.609475244	3.588215644	0.829455328	3.445733633	1.362581298	6.990016415	0.609476784	DD
Dasymys_incomtus	8.42698217	0.437859475	5.649677648	0.409301329	5.541654668	0.656901451	8.411499473	0.437857925	LC
Dasymys_montanus	7.089820391	0.625452537	3.385599801	0.890273487	3.388576423	1.349989301	7.074337556	0.62544948	EN
Dasymys_nudipes	7.124925456	0.603351041	3.781390395	0.836996732	3.024793141	1.280805995	7.109442627	0.60335119	DD
Dasymys_rufulus	7.036277012	0.62965857	3.695166673	0.82500912	3.22609327	1.331397653	7.020794172	0.629660912	LC
Dasyprocta_azarae	7.810730853	1.03101515	3.963795127	1.426133356	3.548542926	1.919847134	7.797902175	1.031013695	DD
Dasyprocta_coibae	7.981404531	1.0072491	4.284186013	1.402778876	4.839455789	2.525557762	7.968575896	1.007247751	VU
Dasyprocta_cristata	7.860882655	1.138261428	4.25639266	1.48483208	4.307075355	2.483710629	7.848053961	1.138259331	DD
Dasyprocta_fuliginosa	8.00097832	1.058926239	4.253782711	1.41777639	3.170228714	2.020620884	7.988149711	1.058929582	LC
Dasyprocta_guamara	7.703413916	0.899396239	4.353765663	1.323950377	4.527181765	2.211452398	7.690585253	0.899406136	NT
Dasyprocta_kalinowskii	7.606465176	0.960371804	3.832289012	1.347752087	3.740118981	1.732702401	7.593636452	0.960376498	DD
Dasyprocta_leporina	7.702330583	0.983588461	3.931419843	1.379566673	3.492016923	1.948180998	7.689501887	0.983591937	LC
Dasyprocta_mexicana	8.101250984	1.083123737	4.112362828	1.459075342	4.249945636	2.825486459	8.088422422	1.083127864	CR
Dasyprocta_prymnolopha	7.588694437	0.948123423	3.613139952	1.249191502	3.82424381	1.854061966	7.575865695	0.948124234	LC
Dasyprocta_punctata	7.553510595	0.911961752	3.804586986	1.264946951	4.048747705	2.031056699	7.540681861	0.911961161	LC
Dasyprocta_ruatanica	7.84461614	0.979657217	4.027479021	1.352435491	4.153434184	2.079940404	7.831787495	0.979660174	EN
Dasypus_hybridus	13.53736794	1.085130523	3.911016091	1.544133071	2.951144594	2.003649195	13.53282394	1.085273114	NT
Dasypus_kappleri	13.4204307	0.954143144	3.837929451	1.361423188	3.753325734	2.241772398	13.41588668	0.954242364	LC
Dasypus_novemcinctus	14.02361325	1.171811243	4.79242478	1.706740677	4.725474448	2.707697657	14.0190693	1.171801186	LC
Dasypus_pilosus	13.47220507	1.038837287	3.939671063	1.412055207	3.407397923	2.007166024	13.46766105	1.038890252	VU
Dasypus_sabanicola	13.14338409	0.90003614	3.449503974	1.318860382	3.715606238	2.251904542	13.13884003	0.900158395	LC
Dasypus_septemcinctus	13.25880321	1.030411933	3.809116723	1.443780961	3.907435632	2.377257483	13.25425914	1.030479006	LC
Dasyuroides_byrnei	8.523660387	0.168202243	6.426939337	0.199394317	6.45547811	0.280684055	8.656667316	0.16827269	VU
Dasyurus_albopunctatus	4.537138487	0.123558937	2.004703432	0.163501901	1.971833384	0.224744317	4.670144184	0.123516608	NT
Dasyurus_geoffroii	4.183387725	0.101262147	1.304276922	0.157481123	1.311143589	0.242898955	4.316393395	0.101177399	NT
Dasyurus_hallucatus	6.471016913	0.092719484	4.646418804	0.101023722	4.643965526	0.160202856	6.604022894	0.093244572	EN
Dasyurus_maculatus	6.204069429	0.099030936	4.312734458	0.109651385	4.321793295	0.174458012	6.337075359	0.099425963	NT
Dasyurus_spartacus	4.183387725	0.101262147	1.304276922	0.157481123	1.311143589	0.242898955	4.316393395	0.101177399	NT
Dasyurus_viverrinus	5.050348231	0.194238008	2.774441065	0.252468129	2.855268649	0.413960982	5.183353986	0.194638132	NT
Daubentonia_madagascariensis	40.97768794	0.983784826	39.80207042	1.065761428	39.87297725	1.694433304	40.96659084	0.983777808	NT
Delanymys_brooksi	17.48100447	0.429052231	14.55052777	0.13357584	14.36519102	0.173038926	17.4658759	0.429065298	VU
Delomys_collinus	6.451946779	0.316136436	3.115340109	0.039551914	3.160067275	0.053736569	6.436416463	0.316136313	LC
Delomys_dorsalis	6.451946779	0.316136436	3.115340109	0.039551914	3.160067275	0.053736569	6.436416463	0.316136313	LC
Delomys_sublineatus	7.737846424	0.366622921	5.686882218	0.228576409	5.479279823	0.352343246	7.722316205	0.366620899	LC
Delphinapterus_leucas	21.52434168	0.277613893	10.98839113	0.308030194	12.04199393	0.512886058	21.51248504	0.277619971	NT
Delphinus_capensis	8.539703923	0.465785622	4.220489907	0.308277422	4.237753572	0.418348899	8.527829547	0.46578463	DD
Delphinus_delphis	8.539703923	0.465785622	4.563606027	0.320374526	4.38427422	0.416061476	8.527829547	0.46578463	LC
Deltamys_kempi	5.701418054	0.824136599	3.742718463	1.185049196	3.724765954	1.746877904	5.685879512	0.824136248	LC
Dendrogale_melanura	18.03861507	0.507226558	5.427825815	0.16225141	5.917015282	0.229310007	18.02764111	0.507230754	DD
Dendrogale_murina	18.03861507	0.507226558	7.261279995	0.177376455	6.838082417	0.251902212	18.02764111	0.507230754	LC
Dendrohyrax_arboreus	24.29870201	1.08687233	10.61272932	1.890417101	9.226791881	2.621167874	24.30366663	1.086802581	LC
Dendrohyrax_dorsalis	24.24318291	1.073882231	10.61261828	1.890395823	8.677644432	2.457817262	24.24814752	1.073915514	LC
Dendrolagus_bennettianus	11.43507982	0.433634337	10.27380511	0.473225734	10.49660568	0.650610822	11.56803502	0.433767278	NT
Dendrolagus_dorianus	5.274132807	0.188502063	2.553340728	0.240963181	2.427944312	0.39256071	5.407086408	0.189139762	VU
Dendrolagus_goodfellowi	5.317085327	0.201306178	4.158671834	0.39086004	3.199927018	0.390895269	5.450038902	0.201531204	EN
Dendrolagus_inustus	8.897185855	0.343759778	7.439194665	0.38036409	7.516269488	0.568766576	9.030140132	0.344153298	VU
Dendrolagus_lumholtzi	9.957623811	0.355490843	8.63218732	0.390254005	8.825933606	0.661899444	10.09057845	0.35582109	LC
Dendrolagus_matschiei	5.251871082	0.196409609	2.244419083	0.284534273	2.339947851	0.408102452	5.384824652	0.196578062	EN
Dendrolagus_mbaiso	24.08512984	1.068241769	7.412218412	2.131522254	8.102074587	3.278230224	24.09009444	1.068357467	CR
Dendrolagus_pulcherrimus	5.317085327	0.201306178	3.56575632	0.288447864	2.834142306	0.432844574	5.450038902	0.201531204	CR
Dendrolagus_scottae	6.00083832	0.271114486	3.700230393	0.35185822	3.740946242	0.540801711	6.133791976	0.271486599	CR
Dendrolagus_spadix	5.251871082	0.196409609	4.111430108	0.245669637	2.707779786	0.349013332	5.384824652	0.196578062	LC
Dendrolagus_stellarum	5.274132807	0.188502063	2.553340728	0.240963181	2.427944312	0.39256071	5.407086408	0.189139762	VU
Dendrolagus_ursinus	8.032533197	0.343047182	6.451020638	0.384182863	6.523524999	0.578232072	8.165487211	0.34350081	VU
Dendromus_insignis	11.58036771	1.761362953	6.60060441	2.476357082	6.799860655	3.811213457	11.56524589	1.761360957	LC
Dendromus_kahuziensis	11.59727036	1.81897266	5.876871737	2.406484658	5.508357083	3.375500635	11.58214848	1.818992364	CR
Dendromus_lovati	12.35533547	1.933481229	6.861044969	2.530794265	6.888330934	3.871957066	12.34021386	1.933476554	LC
Dendromus_melanotis	15.87348687	1.657066064	12.15598096	2.129259206	11.40503852	3.185756314	15.85836577	1.657075632	LC
Dendromus_mesomelas	11.61250944	1.818367549	6.445113806	2.40942068	7.329566157	4.672002203	11.59738757	1.818374714	LC
Dendromus_messorius	12.50098759	2.024572783	7.431558742	2.683462409	5.545916698	3.479541889	12.48586594	2.024574119	LC
Dendromus_mystacalis	11.56336612	2.051371152	6.703033045	2.679434061	6.764983919	4.444128136	11.54824419	2.051364079	LC
Dendromus_nyikae	11.43900381	1.763079924	6.175108054	2.348043074	5.714526138	3.47610424	11.42388193	1.763072447	LC
Dendromus_oreas	10.32886739	1.478156323	4.898704142	2.007955952	4.855029772	3.197585828	10.31374524	1.478147136	VU
Dendromus_vernayi	11.00163472	1.625825488	5.625702334	2.146618068	4.648190624	2.985003838	10.98651265	1.625825804	DD
Dendroprionomys_rousseloti	21.15026666	3.837104172	17.57122806	4.838158196	20.7057488	7.580301875	21.13517197	3.837120989	DD
Deomys_ferrugineus	16.61375443	3.151264271	11.90714759	4.024782572	10.14810989	5.481298047	16.59863686	3.151264776	LC
Dephomys_defua	15.15519693	0.222354156	13.84202317	0.243502784	13.82595439	0.351031085	15.13973015	0.222350988	LC
Desmana_moschata	28.07839254	0.438356813	13.0267472	0.254170742	13.02999864	0.309804835	28.06696625	0.438358983	VU
Desmodilliscus_braueri	13.76730033	2.002443465	8.923629427	3.015351276	8.802022859	3.756219829	13.75211568	2.002449954	LC
Desmodillus_auricularis	13.59808057	0.282539256	11.37887198	0.231521104	11.42980143	0.438450648	13.58289539	0.28254929	LC
Desmodus_rotundus	22.46601133	0.424891473	14.0955582	0.691450397	14.25946991	0.984454633	22.45325272	0.424890776	LC
Desmomys_harringtoni	10.9024925	1.863056327	7.830478037	2.460726395	6.264281282	3.344344377	10.88702117	1.863055494	LC
Desmomys_yaldeni	11.42609343	2.106580082	7.886282611	2.62491053	5.687654813	3.930997223	11.41062442	2.106592305	EN
Diaemus_youngi	22.46601133	0.424891473	14.0955582	0.691450397	14.25946991	0.984454633	22.45325272	0.424890776	LC
Dicerorhinus_sumatrensis	29.26203209	1.925856407	19.77473475	2.611990971	18.32269587	4.135896841	29.2505232	1.92585698	CR
Diceros_bicornis	26.97853052	0.977647851	14.09477358	1.29801839	14.32718277	2.096724543	26.96702148	0.977644078	CR
Diclidurus_albus	19.3705914	0.126324882	11.78432469	0.130702357	11.58400088	0.292979657	19.35823069	0.126320457	LC
Diclidurus_ingens	19.3705914	0.126324882	11.22000919	0.141813613	11.29759903	0.305834211	19.35823069	0.126320457	DD
Diclidurus_isabellus	24.57286386	0.258761713	20.43496477	0.319446398	20.14822592	0.433426002	24.56050363	0.25876024	LC
Diclidurus_scutatus	22.19481496	0.201417304	16.86792709	0.256988011	16.80310691	0.417110758	22.18245446	0.201415148	LC
Dicrostonyx_groenlandicus	4.254017301	0.428038145	1.802678495	0.595832739	1.85785196	0.932097084	4.238751795	0.428049075	LC
Dicrostonyx_hudsonius	4.285598188	0.407480079	1.79176539	0.567730517	1.447228405	0.744086123	4.270332694	0.407491853	LC
Dicrostonyx_nelsoni	4.197516896	0.399791111	1.689661874	0.550682024	1.737041216	0.841055547	4.182251388	0.399804959	LC
Dicrostonyx_nunatakensis	4.390204458	0.468168223	1.955721529	0.637151847	2.350582038	0.976465066	4.374938979	0.468162825	LC
Dicrostonyx_richardsoni	4.276178431	0.404097511	1.757169203	0.572458756	1.566292048	0.855837127	4.260912937	0.404094188	LC
Dicrostonyx_torquatus	4.314382888	0.402266787	1.817862586	0.5756113	1.691285263	0.781086541	4.299117403	0.402264725	LC
Dicrostonyx_unalascensis	4.352389366	0.387880204	1.880978949	0.587053289	1.738651752	0.754235996	4.337123881	0.387880176	DD
Dicrostonyx_vinogradovi	4.319178653	0.410997907	1.800838575	0.571202509	1.864494927	0.858235752	4.30391317	0.41100797	DD
Didelphis_albiventris	12.20087142	0.975249739	5.24941864	1.595758099	4.416368243	2.321156187	12.33402849	0.975101671	LC
Didelphis_aurita	15.62800292	0.830471387	10.46589431	1.206052028	10.15553551	1.898240138	15.76116038	0.830173678	LC
Didelphis_imperfecta	12.22407253	1.007500991	5.295816212	1.639506306	4.838080244	2.30130104	12.3572296	1.00729982	LC
Didelphis_marsupialis	15.62800292	0.830471387	10.46589431	1.206052028	10.15553551	1.898240138	15.76116038	0.830173678	LC
Didelphis_pernigra	12.06200098	0.967430899	4.971705541	1.59783363	4.676894695	2.305019686	12.19515805	0.967289238	LC
Didelphis_virginiana	18.49907811	0.759631309	15.13646369	0.857497372	14.78982208	1.437215239	18.63223595	0.759540779	LC
Dinaromys_bogdanovi	19.04282969	0.469515591	18.80411468	0.476979836	18.86035854	0.877005649	19.02757405	0.469521968	VU
Dinomys_branickii	14.71831078	2.438840816	11.64838372	3.547523185	10.2108044	5.342282058	14.70548979	2.438851316	VU
Diomys_crumpi	12.09546106	1.96587791	9.17902975	2.526390443	6.890134287	4.820771794	12.07999296	1.965885522	DD
Diphylla_ecaudata	28.77809508	0.364388597	26.71846329	0.458960414	26.64732936	0.654061097	28.76533696	0.364399569	LC
Diplogale_hosei	15.21737384	1.284908245	8.950455606	2.305773458	9.22000075	3.475833247	15.20553556	1.284916741	VU
Diplomesodon_pulchellum	11.00320322	2.128248401	8.281071062	2.651096193	6.465720327	3.825682011	10.99109628	2.128257868	LC
Diplomys_caniceps	6.870719319	0.542981566	3.345503549	0.826551344	3.254182488	1.238827272	6.857830618	0.542986444	DD
Diplomys_labilis	6.970966157	0.536988735	3.668414326	0.779509816	3.824062523	1.244524677	6.958077464	0.536987596	LC
Diplomys_rufodorsalis	6.926001639	0.531212573	3.456057133	0.804815765	3.26073876	1.328124117	6.913112942	0.531208604	DD
Diplothrix_legata	11.19375449	2.192188513	7.632829859	2.763763761	6.135045011	3.761104938	11.17828641	2.192191647	EN
Dipodillus_bottai	7.895970184	1.348541283	4.119985645	1.673117311	3.35711169	2.443866826	7.880777253	1.348534625	DD
Dipodillus_campestris	8.548442952	1.572567299	4.652919237	2.001548013	3.289118741	2.375348361	8.533250466	1.572558027	LC
Dipodillus_dasyurus	7.744810731	1.16528857	3.931239811	1.449674574	4.322746337	2.569234819	7.729617785	1.165277354	LC
Dipodillus_harwoodi	7.845678714	1.410397308	4.070365406	1.650892205	5.240515011	2.919074937	7.830486154	1.41040117	LC
Dipodillus_jamesi	8.201993626	1.45895043	4.601215963	1.653687849	5.945185985	2.831437071	8.186800773	1.458966206	DD
Dipodillus_lowei	8.005993719	1.235309497	4.214058272	1.542675399	4.141111494	2.488515681	7.990800991	1.235312251	DD
Dipodillus_mackilligini	8.378371316	1.370164454	4.325447965	1.601338233	3.644235848	2.061527603	8.363178947	1.370170687	LC
Dipodillus_maghrebi	8.143411251	1.334797122	4.323224039	1.666463583	4.506683909	2.631696457	8.128218839	1.334817492	LC
Dipodillus_rupicola	8.367897337	1.587207263	4.768983796	1.962239431	4.991067611	3.407983822	8.352704693	1.587200115	LC
Dipodillus_simoni	11.32700096	1.452424635	8.524961589	1.771714779	8.572211692	2.726669955	11.3118093	1.452435069	LC
Dipodillus_somalicus	8.240066815	1.302786022	4.14601989	1.588724421	5.416755674	2.846160349	8.224874212	1.302786238	DD
Dipodillus_stigmonyx	8.805959702	1.407745024	4.65613251	1.871854378	5.66112357	2.843662467	8.79076768	1.407749437	DD
Dipodomys_agilis	5.081368797	0.089940681	1.79718484	0.079727876	1.792421338	0.154018655	5.068537195	0.089949325	LC
Dipodomys_californicus	6.247778793	0.554161903	3.405841894	0.814981975	3.425721365	1.458523362	6.234947383	0.554160433	LC
Dipodomys_compactus	8.361409752	0.372904084	6.02929738	0.445274138	5.987661634	0.742621422	8.348579219	0.372907685	LC
Dipodomys_deserti	9.003589263	0.510212264	5.958175856	0.644738117	5.954431841	1.021058837	8.990759742	0.510218331	LC
Dipodomys_elator	6.052695913	0.529579892	2.969018618	0.817867311	3.277512676	1.321435552	6.039864484	0.529586234	VU
Dipodomys_gravipes	6.033331808	0.204684894	3.399058975	0.280861282	2.489956906	0.330726912	6.02050105	0.204692547	CR
Dipodomys_heermanni	5.177894526	0.117959687	2.561834504	0.140899728	2.020328637	0.174889634	5.165062966	0.117960999	LC
Dipodomys_ingens	6.033331808	0.204684894	4.085327991	0.377915094	2.901404707	0.339783022	6.02050105	0.204692547	EN
Dipodomys_merriami	6.548487815	0.175755507	2.908800669	0.146154044	2.851379475	0.237742627	6.535656792	0.175756995	LC
Dipodomys_microps	6.265888325	0.189968953	3.82662329	0.218852428	3.838478093	0.318269683	6.253056838	0.189976445	LC
Dipodomys_nelsoni	7.448142572	0.272064095	2.878391408	0.131091913	2.991032038	0.213362747	7.435312933	0.272068298	LC
Dipodomys_nitratoides	6.548487815	0.175755507	2.478849027	0.15579411	2.522111494	0.247791853	6.535656792	0.175756995	VU
Dipodomys_ordii	7.066772375	0.287584274	5.381330725	0.350925807	4.24312168	0.625719073	7.053941695	0.287590486	LC
Dipodomys_panamintinus	5.736819517	0.178698881	2.934078548	0.205131933	2.792248853	0.328577697	5.723987999	0.178694238	LC
Dipodomys_phillipsii	6.070056217	0.520344246	3.103267397	0.792748518	2.700313626	1.202815616	6.057224788	0.520342501	LC
Dipodomys_simulans	5.081368797	0.089940681	1.79718484	0.079727876	1.792421338	0.154018655	5.068537195	0.089949325	LC
Dipodomys_spectabilis	7.448142572	0.272064095	2.847589528	0.132387189	2.910594859	0.214056185	7.435312933	0.272068298	NT
Dipodomys_stephensi	5.177894526	0.117959687	1.816234412	0.126988255	1.844323287	0.194330489	5.165062966	0.117960999	EN
Dipodomys_venustus	5.586889343	0.135030869	2.808124827	0.169817412	2.861091566	0.280931434	5.574057779	0.135039841	LC
Dipus_sagitta	12.24603014	1.203602182	6.826790365	1.939449141	6.851042022	2.931066932	12.2326454	1.203596861	LC
Distoechurus_pennatus	21.6526581	0.310570536	11.10892021	0.311013023	11.45290109	0.45659285	21.78567769	0.310513777	LC
Dobsonia_anderseni	3.704990504	0.125628909	1.605915456	0.243402157	1.583873765	0.386182641	3.692443203	0.125623484	LC
Dobsonia_beauforti	3.275366553	0.154781231	0.978905348	0.270137864	1.004408912	0.440688384	3.262819188	0.154776198	LC
Dobsonia_chapmani	3.167395763	0.170212311	0.860697614	0.263137471	0.884947906	0.478225452	3.15484838	0.170222502	CR
Dobsonia_crenulata	3.621571102	0.0305986	1.582943676	0.038152324	1.558768851	0.054756029	3.60902377	0.030591989	LC
Dobsonia_emersa	3.245332304	0.183562925	1.11387576	0.276571994	1.052194875	0.467012939	3.232784925	0.183565519	VU
Dobsonia_exoleta	3.183669379	0.169433089	1.008380763	0.260457735	1.062241071	0.448127908	3.171121993	0.16943457	LC
Dobsonia_inermis	3.279877201	0.159209615	0.987129932	0.276204582	1.017349597	0.447613096	3.267329836	0.159200378	LC
Dobsonia_minor	3.262711455	0.184545188	1.140230744	0.299828024	1.245653608	0.487888117	3.250164081	0.184529363	LC
Dobsonia_moluccensis	3.704990504	0.125628909	1.605915456	0.243402157	1.583873765	0.386182641	3.692443203	0.125623484	LC
Dobsonia_pannietensis	3.282331061	0.193019614	1.152810988	0.281257829	1.032703746	0.477750728	3.269783688	0.193028793	NT
Dobsonia_peronii	3.222837063	0.175215163	1.068684197	0.272635445	1.039273609	0.500485923	3.210289684	0.17521731	LC
Dobsonia_praedatrix	3.295153658	0.153399119	1.025006408	0.26770171	0.840967865	0.372462375	3.282606294	0.153397033	LC
Dobsonia_viridis	3.621571102	0.0305986	1.582943676	0.038152324	1.558768851	0.054756029	3.60902377	0.030591989	LC
Dolichotis_patagonum	27.71838736	1.052369387	23.75756872	0.20414987	23.94657658	0.350056564	27.70557496	1.052378772	NT
Dolichotis_salinicola	27.71838736	1.052369387	23.81784057	0.208354414	24.0816392	0.39654161	27.70557496	1.052378772	LC
Dologale_dybowskii	14.83279494	1.624944746	6.632395716	2.646788878	6.835731488	4.252067244	14.82095567	1.624937161	DD
Dorcatragus_megalotis	9.46889097	0.8754941	6.876246708	0.964707723	6.514877251	1.464518656	9.456818455	0.875493013	VU
Dorcopsis_atrata	6.946704461	0.582226386	3.100594931	0.925830002	3.237367507	1.433220126	7.079663033	0.582175446	CR
Dorcopsis_hageni	7.084656453	0.624948297	4.038947023	0.985902169	3.553371684	1.447954251	7.217615037	0.625131807	LC
Dorcopsis_luctuosa	7.05244577	0.643490181	3.800090571	1.044347682	3.402626048	1.632392884	7.185404352	0.643252089	VU
Dorcopsis_muelleri	7.059829034	0.634390317	4.058800915	0.987445927	3.827227956	1.616624441	7.192787617	0.634501702	LC
Dorcopsulus_macleayi	7.845335463	0.30493803	3.304494834	0.272510362	3.406708803	0.400820929	7.978294267	0.304794791	LC
Dorcopsulus_vanheurni	7.845335463	0.30493803	3.251645165	0.274932911	3.270286974	0.401788402	7.978294267	0.304794791	NT
Dremomys_everetti	9.691039699	1.116437736	5.626680454	1.694752374	5.880485824	2.745419198	9.678230627	1.116443524	LC
Dremomys_gularis	9.419045869	0.390243468	4.616357993	0.235841298	4.665624213	0.178694864	9.406236816	0.390234725	LC
Dremomys_lokriah	9.401550102	1.155871426	4.938138892	1.747536374	4.798464382	2.5748698	9.388741018	1.155869843	LC
Dremomys_pernyi	8.990334147	1.038904426	4.294362238	1.591996402	4.976110766	2.55073969	8.977525013	1.038902836	LC
Dremomys_pyrrhomerus	9.419045869	0.390243468	4.616357993	0.235841298	4.665624213	0.178694864	9.406236816	0.390234725	LC
Dremomys_rufigenis	9.349757313	1.125262139	4.901738326	1.696897436	4.808315376	2.416344953	9.336948219	1.125270422	LC
Dromiciops_gliroides	63.62498708	0.297491066	63.33154479	0.298844926	63.37038137	0.460994713	63.7581122	0.29790255	NT
Dryomys_laniger	17.61320497	1.82588259	7.959410349	2.950593651	6.862193694	4.665992867	17.60081845	1.825880981	DD
Dryomys_niethammeri	17.84265984	1.811578001	8.484393959	2.869241098	7.972589529	4.993035484	17.83027335	1.811575249	VU
Dryomys_nitedula	17.81866141	1.787138392	8.568414823	2.790626116	8.094422385	4.71866323	17.80627491	1.787140203	LC
Dugong_dugon	56.46906455	2.32042769	48.60723336	3.085648896	48.67844263	4.297284482	56.47403563	2.320095164	VU
Dyacopterus_brooksi	7.840539212	0.379949218	3.953871525	0.14955188	4.168252702	0.248116112	7.828006212	0.379943952	VU
Dyacopterus_spadiceus	7.840539212	0.379949218	4.364991799	0.183061339	4.459776876	0.272975466	7.828006212	0.379943952	NT
Dymecodon_pilirostris	26.83120943	0.178700489	13.41827865	0.199450087	14.11826586	0.360572114	26.81977926	0.178712775	LC
Echimys_chrysurus	5.833656244	0.770631204	3.598006841	1.06616652	3.539806951	1.772584221	5.820765668	0.770629581	LC
Echimys_saturnus	6.550318951	0.853056891	4.378248275	1.159612579	5.521739048	1.878438924	6.537428495	0.853064008	DD
Echimys_semivillosus	5.732017437	0.878321757	3.336495633	1.153992649	2.651814738	1.600951137	5.719126758	0.878319241	LC
Echinoprocta_rufescens	8.724525825	1.088222978	5.222089274	1.442023516	5.46226973	2.71394993	8.71169641	1.088225608	LC
Echinops_telfairi	24.51950669	0.912356288	13.64511768	0.431120244	13.81729804	0.731248009	24.52443207	0.912810024	LC
Echinosorex_gymnura	29.94135944	0.486579424	18.21471236	0.173722038	18.53105265	0.226288885	29.92988544	0.486573009	LC
Echiothrix_centrosa	9.895670659	0.414416844	9.530877095	0.816705559	6.058599706	0.396094502	9.880200796	0.414415558	VU
Echiothrix_leucura	9.895670659	0.414416844	5.31380368	0.137381243	5.333905537	0.224367239	9.880200796	0.414415558	EN
Echymipera_clara	10.5461289	0.946685324	4.45187253	1.435292724	3.769197233	2.389197588	10.67924824	0.946767476	LC
Echymipera_davidi	10.61098644	0.995269379	4.323959602	1.513167795	4.301948924	2.433303554	10.74410579	0.995407795	EN
Echymipera_echinista	10.6283142	1.000783068	4.614518878	1.518357264	3.93390726	2.145960337	10.76143355	1.000833134	DD
Echymipera_kalubu	10.42621327	0.930047944	4.602818278	1.359911319	3.939804467	2.018502322	10.5593326	0.930223285	LC
Echymipera_rufescens	10.7209697	0.974818241	5.128802033	1.486195902	4.312198252	2.28793409	10.85408906	0.974745302	LC
Ectophylla_alba	9.947732032	0.890736838	8.972597767	1.053134073	9.803388585	1.805925478	9.934913738	0.890742577	NT
Eidolon_dupreanum	7.410530757	0.532255961	3.8306454	0.115322623	4.06569551	0.199026305	7.397986999	0.532263492	VU
Eidolon_helvum	7.410530757	0.532255961	4.208734016	0.188589543	4.288173268	0.27558933	7.397986999	0.532263492	NT
Eira_barbara	18.74271371	0.527088256	17.70563465	0.583328703	17.69153285	0.965076217	18.73083339	0.527086748	LC
Elaphodus_cephalophus	13.99900242	0.320097718	13.2370741	0.347696604	13.26182738	0.558481386	13.98693887	0.320096434	NT
Elaphurus_davidianus	5.875713403	0.723105314	3.380651413	1.009271125	3.429135494	1.676364687	5.863647302	0.723109362	CR
Elephantulus_brachyrhynchus	14.87443782	0.307479081	7.641159384	0.394240445	7.688894861	0.557691874	14.87937486	0.30762184	LC
Elephantulus_edwardii	17.3472802	0.36167841	8.742612483	0.550087433	8.908897583	0.765789274	17.35221814	0.362077219	LC
Elephantulus_fuscipes	13.44713846	0.163028625	5.047932312	0.119022598	4.935669057	0.252815925	13.4520754	0.163098722	DD
Elephantulus_fuscus	13.44713846	0.163028625	5.047932312	0.119022598	4.935669057	0.252815925	13.4520754	0.163098722	DD
Elephantulus_intufi	13.67602175	0.289029177	4.935495775	0.219036262	5.158017248	0.348301307	13.68095872	0.288997072	LC
Elephantulus_myurus	17.3472802	0.36167841	8.742612483	0.550087433	8.908897583	0.765789274	17.35221814	0.362077219	LC
Elephantulus_revoili	13.73880168	0.284251997	4.987953949	0.231116125	5.143879799	0.30369689	13.74373867	0.284484782	DD
Elephantulus_rozeti	23.1921788	0.933954264	17.80000005	1.022158453	18.35115963	1.703602855	23.19711798	0.933667216	LC
Elephantulus_rufescens	13.73880168	0.284251997	5.391038023	0.223389151	5.350140001	0.297356727	13.74373867	0.284484782	LC
Elephantulus_rupestris	13.67602175	0.289029177	4.935495775	0.219036262	5.158017248	0.348301307	13.68095872	0.288997072	LC
Elephas_maximus	48.93556501	0.931473905	19.6030309	1.801168808	21.47240275	2.793883527	48.94053761	0.931467974	EN
Eligmodontia_moreni	5.110187893	0.467576739	2.347122655	0.680457284	2.468519305	1.081726327	5.094657107	0.467573305	LC
Eligmodontia_morgani	4.966351767	0.465869687	2.094942127	0.675158594	2.140275188	1.05269879	4.950820967	0.465869061	LC
Eligmodontia_puerulus	5.133356226	0.491661102	2.388201394	0.698075487	2.443723814	1.118998389	5.117825442	0.49166564	LC
Eligmodontia_typus	5.073698144	0.475980938	2.266274365	0.703229463	2.201379842	1.052609061	5.058167355	0.475991135	LC
Eliomys_melanurus	18.40908797	0.88776754	7.815844503	1.315051688	7.732786022	1.874717581	18.39670179	0.887771098	LC
Eliomys_munbyanus	18.40908797	0.88776754	7.815844503	1.315051688	7.732786022	1.874717581	18.39670179	0.887771098	LC
Eliomys_quercinus	20.9772392	1.239211334	12.95161807	1.801464421	12.70136141	2.394154782	20.96485321	1.239212931	NT
Eliurus_antsingy	6.016841896	0.545616263	2.46064641	0.790374205	3.046888849	1.509891562	6.001731082	0.54561873	DD
Eliurus_ellermani	6.049816817	0.575393815	2.483014383	0.823679508	2.335076042	1.227127957	6.034706033	0.575406259	DD
Eliurus_grandidieri	6.133870476	0.623834917	2.625514384	0.859616641	2.35073496	1.343442803	6.118759682	0.623845107	LC
Eliurus_majori	5.925864445	0.584920844	2.260508994	0.83208095	1.925907396	1.230703558	5.91075362	0.58491907	LC
Eliurus_minor	6.239368829	0.621047886	2.873298279	0.848181771	2.91501901	1.352905026	6.224258049	0.621062148	LC
Eliurus_myoxinus	6.080829001	0.56673368	2.523591865	0.78446699	3.116096473	1.433109217	6.065718201	0.566747578	LC
Eliurus_penicillatus	5.976158395	0.576574734	2.297008171	0.807022837	2.1792304	1.205062929	5.961047571	0.576579222	EN
Eliurus_petteri	6.075005738	0.618288548	2.471751509	0.841045362	2.49983646	1.301483618	6.059894935	0.618308842	VU
Eliurus_tanala	5.674388294	0.547839128	2.020249996	0.739970258	1.82563958	1.058327992	5.659277417	0.547848462	LC
Eliurus_webbi	6.007790782	0.586025694	2.423961594	0.814346266	2.707411165	1.464827576	5.992679982	0.586032088	LC
Ellobius_alaicus	8.052992778	0.890161191	4.284361346	1.412865207	4.837193727	2.393411177	8.037730995	0.890172156	DD
Ellobius_fuscocapillus	8.157127158	0.936811579	4.56397451	1.451193681	3.873613293	1.94621416	8.141865384	0.936807851	LC
Ellobius_lutescens	8.061405386	0.903643079	4.339791304	1.414556982	5.115249851	2.314395646	8.046143608	0.903641792	LC
Ellobius_talpinus	8.516636619	0.931120461	5.067532989	1.504323353	4.514927993	2.094775108	8.501374894	0.931118391	LC
Ellobius_tancrei	8.065058078	0.907310733	4.380517456	1.431752343	5.179020506	2.319477321	8.049796297	0.907306201	LC
Emballonura_alecto	16.55475992	0.917776925	8.799359805	0.190888398	8.965973794	0.2853718	16.54239843	0.917778929	LC
Emballonura_atrata	14.15494837	2.010129341	6.985360046	2.677952129	10.28846479	5.293527507	14.14258628	2.01012679	LC
Emballonura_beccarii	14.66978483	2.160078737	7.826435497	2.98182176	9.79070142	5.668346558	14.65742295	2.16008218	LC
Emballonura_dianae	14.45861409	2.204819065	7.176103585	3.005921856	6.252636136	4.116966529	14.44625218	2.20481313	LC
Emballonura_furax	14.14934939	2.198820137	6.8760565	3.018930229	6.764184845	4.61730487	14.13698736	2.198828559	DD
Emballonura_monticola	16.55475992	0.917776925	8.799359805	0.190888398	8.965973794	0.2853718	16.54239843	0.917778929	LC
Emballonura_raffrayana	15.82789767	2.190191508	9.39830088	3.063523113	11.90663247	5.481016783	15.81553601	2.19019077	LC
Emballonura_semicaudata	14.80348253	2.140075221	7.22962666	2.930994477	8.621237407	4.465753096	14.79112066	2.140069091	EN
Emballonura_serii	14.68487453	2.089567474	7.812496115	2.783523082	7.542323549	3.369477807	14.67251256	2.089568882	LC
Enchisthenes_hartii	12.99751854	0.243525232	12.46502625	0.254334141	12.42273179	0.420781409	12.98470177	0.243529346	LC
Enhydra_lutris	9.354018823	0.819007405	6.891175286	1.02071445	7.441984082	1.518968134	9.342137221	0.819003559	EN
Eoglaucomys_fimbriatus	6.385792729	0.050114809	4.512489129	0.066289734	4.453769189	0.120382929	6.372950564	0.050111148	LC
Eolagurus_luteus	8.491862893	0.389003541	4.295666428	0.083096333	4.381501927	0.117896235	8.476601406	0.389002222	LC
Eolagurus_przewalskii	8.491862893	0.389003541	4.295666428	0.083096333	4.381501927	0.117896235	8.476601406	0.389002222	LC
Eonycteris_major	11.84792296	0.092203725	4.696567402	0.055077734	4.811328494	0.08964941	11.8353906	0.092189503	DD
Eonycteris_robusta	11.84792296	0.092203725	4.948757363	0.05000582	4.891287473	0.087434752	11.8353906	0.092189503	NT
Eonycteris_spelaea	13.24816853	0.10558018	7.485232879	0.080609357	7.506195648	0.053049486	13.23563628	0.105571722	LC
Eospalax_fontanierii	10.13458701	1.249021544	4.228812615	1.638419202	4.927496192	2.76772261	10.11946672	1.249038319	LC
Eospalax_rothschildi	10.35551319	1.351806335	4.493943429	1.756042754	2.669777262	1.635161425	10.34039294	1.351815871	LC
Eospalax_smithii	10.31887919	1.416427599	4.477586984	1.820785065	4.584296267	2.479290577	10.30375893	1.416444266	LC
Eothenomys_cachinus	3.467444668	0.215039318	1.612514464	0.391356568	1.500871909	0.580352578	3.452174461	0.215041628	LC
Eothenomys_chinensis	3.438545283	0.139541778	1.489567828	0.062790436	1.569473011	0.099396703	3.42327507	0.139542542	LC
Eothenomys_custos	3.862336589	0.415705729	2.197548067	0.616027521	2.187047941	1.090200243	3.847066438	0.415706621	LC
Eothenomys_melanogaster	3.450184887	0.206894642	1.577998354	0.379784711	1.479142539	0.565139182	3.434914679	0.206898371	LC
Eothenomys_miletus	3.474052742	0.213273148	1.62572929	0.383862109	1.718566572	0.619522095	3.458782535	0.213277377	LC
Eothenomys_olitor	3.777431786	0.393795753	2.058592199	0.595430154	2.72764488	0.894279906	3.762161632	0.393803267	LC
Eothenomys_proditor	3.68024419	0.411089303	1.906904049	0.602239006	2.038413061	0.88430426	3.664974018	0.411097556	LC
Eothenomys_wardi	3.438545283	0.139541778	1.475283723	0.063004973	1.530421658	0.098855121	3.42327507	0.139542542	NT
Eozapus_setchuanus	13.24458167	1.361924391	6.711395885	2.009617761	7.11544131	3.213827541	13.231199	1.361928642	LC
Episoriculus_caudatus	12.0786157	1.228479863	5.809022802	2.044593964	5.404794646	3.30244476	12.06667666	1.228471129	LC
Episoriculus_fumidus	12.92432469	0.329695009	7.390779684	0.169579255	7.301896874	0.239993651	12.91238576	0.32970234	LC
Episoriculus_leucops	12.3476923	1.228343658	6.354100641	2.049467387	6.037945115	3.084225019	12.33575328	1.228323155	LC
Episoriculus_macrurus	12.52094617	1.328066936	6.666795355	2.197144865	6.025353835	3.329740789	12.50900717	1.328066349	LC
Epixerus_ebii	15.00623909	0.587608135	12.30993095	0.875552834	12.2692344	1.463285446	14.99344954	0.58760423	LC
Epomophorus_angolensis	3.10725882	0.193462649	1.21883876	0.300470579	1.261837925	0.46881646	3.094711283	0.193457898	NT
Epomophorus_crypturus	2.805993523	0.122687414	0.682159703	0.17810926	0.815990469	0.249891337	2.793445953	0.122686199	LC
Epomophorus_gambianus	2.805993523	0.122687414	0.682159703	0.17810926	0.815990469	0.249891337	2.793445953	0.122686199	LC
Epomophorus_grandis	3.052523235	0.18367214	1.127185544	0.292345165	1.104139403	0.476927097	3.03997569	0.183676412	DD
Epomophorus_labiatus	3.257167879	0.152101474	1.475027327	0.226274328	1.451179718	0.376452771	3.244620356	0.152094883	LC
Epomophorus_minimus	3.07076964	0.17531957	1.159964833	0.272702231	1.08250618	0.425405209	3.058222098	0.175316998	LC
Epomophorus_wahlbergi	3.893270635	0.028231091	2.394527308	0.022120427	2.393963511	0.036359538	3.880723209	0.028223839	LC
Epomops_buettikoferi	3.700482508	0.173534501	1.370191638	0.32596187	1.439899193	0.4841836	3.687935474	0.173534767	LC
Epomops_dobsonii	3.720312757	0.165541667	1.40984817	0.316579983	1.513404817	0.491512915	3.707765724	0.165540998	LC
Epomops_franqueti	3.683784769	0.173872519	1.336799499	0.324605243	1.237799236	0.492697807	3.671237733	0.173864152	LC
Eptesicus_andinus	5.685497035	0.430757102	2.679597937	0.692153031	2.647002614	1.009470255	5.672381181	0.430745558	LC
Eptesicus_bobrinskoi	9.06078937	0.423253446	6.882372546	0.493237436	6.964177317	0.829978625	9.047675514	0.423264847	LC
Eptesicus_bottae	6.420156587	1.022895406	3.619691819	1.356338612	3.099714928	1.625698874	6.407040932	1.02290326	LC
Eptesicus_brasiliensis	5.657706156	0.448701723	2.624021737	0.708355118	2.925135112	0.997864984	5.6445903	0.448697387	LC
Eptesicus_chiriquinus	5.64407897	0.436684065	2.596770091	0.684795074	2.897070539	1.06776398	5.630963114	0.436682343	LC
Eptesicus_diminutus	5.884389254	0.350823679	2.582284619	0.238660501	2.728277622	0.415831433	5.871273485	0.350828595	DD
Eptesicus_dimissus	6.094843853	0.835720438	3.257763639	1.107597046	2.957182661	1.630508631	6.081728068	0.83571516	DD
Eptesicus_floweri	19.39522061	0.700586889	19.02056065	0.720976532	19.07139958	1.283876378	19.38211172	0.700594033	LC
Eptesicus_furinalis	6.690236642	0.986726182	3.988114244	1.341013754	3.451995298	1.514601788	6.677121042	0.986736274	LC
Eptesicus_fuscus	6.2320636	0.967863263	3.467382256	1.268434572	3.016590299	1.741243472	6.218947867	0.967856692	LC
Eptesicus_gobiensis	6.820403617	0.471284292	3.64627607	0.69097902	3.192162046	1.268905104	6.807289539	0.471282881	LC
Eptesicus_guadeloupensis	6.02760541	0.833575933	3.094966015	1.098271565	3.064995131	1.851385713	6.014489675	0.833571267	VU
Eptesicus_hottentotus	6.038916577	0.85200453	3.134002317	1.097472167	3.233640788	1.871673436	6.025800815	0.85201532	LC
Eptesicus_innoxius	5.884389254	0.350823679	2.855914288	0.246526999	2.796191843	0.415889119	5.871273485	0.350828595	NT
Eptesicus_japonensis	6.724672664	0.479762715	2.905393374	0.817489332	3.196958128	1.353980502	6.711558579	0.47976975	EN
Eptesicus_kobayashii	6.116763922	0.914301913	3.187887721	1.191933658	3.165822436	1.769174065	6.103648213	0.91430964	DD
Eptesicus_matroka	7.620882101	0.388523373	3.964691285	0.174892839	4.019627018	0.366056286	7.607771674	0.3885223	LC
Eptesicus_nasutus	11.96691973	1.048411336	10.76581787	1.228973602	10.41276388	1.576858161	11.95380633	1.048414982	LC
Eptesicus_nilssonii	6.698079999	0.470877391	3.564808541	0.675015183	2.82066816	1.18329441	6.684965911	0.470880885	LC
Eptesicus_pachyotis	6.374793201	0.891675015	3.524448327	1.1564785	3.69777351	1.804721515	6.361677542	0.891683597	LC
Eptesicus_platyops	6.287267759	0.937624747	3.530946429	1.250946237	3.875148826	2.180451391	6.27415202	0.93762451	DD
Eptesicus_serotinus	6.621086923	1.038526438	4.073536099	1.363596056	4.537530635	2.270165354	6.607971243	1.038540035	LC
Eptesicus_tatei	6.711554846	0.917535978	3.935349764	1.257819177	3.022201174	1.431543823	6.698439244	0.917549461	DD
Equus_asinus	13.03710048	0.236309923	1.433215906	0.305112894	1.267202563	0.429557052	13.02558748	0.23629911	LC
Equus_caballus	20.48678538	0.947265954	10.81210858	1.144671578	10.89879278	2.012661877	20.47527373	0.947264886	LC
Equus_grevyi	13.07897217	0.198165197	1.303070709	0.236934265	1.340770971	0.374174221	13.06745918	0.198165919	EN
Equus_hemionus	12.97180069	0.226447371	1.109565671	0.309154771	0.987956152	0.434642448	12.96028768	0.226448248	EN
Equus_kiang	13.04141922	0.254168759	1.449042385	0.329733734	1.128542	0.442954503	13.02990622	0.25416257	LC
Equus_zebra	13.07897217	0.198165197	1.781585424	0.179467957	1.419098216	0.348288815	13.06745918	0.198165919	VU
Eremodipus_lichtensteini	12.22229435	1.191100083	6.782622684	1.940864126	7.520742408	3.643558135	12.20890962	1.191093548	LC
Erethizon_dorsatum	8.610748196	1.111061943	5.078262227	1.45848413	4.687711011	2.153899016	8.597918761	1.111062878	LC
Erignathus_barbatus	20.58992922	0.500621415	19.01424774	0.556127677	19.04811356	1.020870258	20.57809042	0.500623451	LC
Erinaceus_amurensis	11.8954272	0.353557723	5.159899463	0.53577794	5.019968928	0.753743376	11.8839326	0.353554491	LC
Erinaceus_concolor	11.9132933	0.359858293	5.195628104	0.546730044	5.369087739	0.692076137	11.90179871	0.359850589	LC
Erinaceus_europaeus	11.8954272	0.353557723	5.159899463	0.53577794	5.019968928	0.753743376	11.8839326	0.353554491	LC
Erinaceus_roumanicus	11.9132933	0.359858293	5.195628104	0.546730044	5.369087739	0.692076137	11.90179871	0.359850589	LC
Eropeplus_canus	10.03316749	0.844090606	5.016221791	0.064464502	5.137616924	0.137883809	10.01769324	0.844077961	VU
Erophylla_bombifrons	10.42064226	0.084694264	5.100615249	0.055931496	5.183192387	0.082074802	10.40785186	0.084693683	LC
Erophylla_sezekorni	10.42064226	0.084694264	5.100615249	0.055931496	5.183192387	0.082074802	10.40785186	0.084693683	LC
Erythrocebus_patas	8.143351042	0.439448395	6.922289909	0.487561515	7.126435212	0.863045277	8.13181765	0.439449542	LC
Eschrichtius_robustus	21.6674388	1.331747635	16.28787779	1.871058063	16.20005231	3.346929745	21.65560983	1.331750815	LC
Eubalaena_australis	14.27467182	0.208559668	7.65436953	0.476879542	5.243404744	0.260256644	14.26284265	0.208569729	LC
Eubalaena_glacialis	13.95098906	0.189315088	4.755033078	0.177034449	4.437993604	0.276069862	13.93915987	0.189323298	EN
Eubalaena_japonica	13.95098906	0.189315088	4.755033078	0.177034449	4.437993604	0.276069862	13.93915987	0.189323298	EN
Euchoreutes_naso	18.74827165	2.615822393	11.33774691	3.884079205	11.53230548	6.381375649	18.7348908	2.615826225	LC
Euderma_maculatum	17.47597661	0.287146251	15.59232962	0.51099118	15.70292536	0.811527829	17.46287081	0.287147798	LC
Eudiscopus_denticulus	11.09099904	1.896463251	6.925234833	2.481820578	7.101879004	3.467050858	11.07788664	1.896457982	DD
Eudorcas_rufifrons	3.922555404	0.248493676	0.579993102	0.159219309	0.710316897	0.264568932	3.910477209	0.248492542	VU
Eudorcas_thomsonii	3.922555404	0.248493676	0.928485963	0.164265384	0.915538953	0.262273377	3.910477209	0.248492542	NT
Eulemur_albifrons	7.275914709	0.579531758	3.140007467	0.801650754	3.056750527	1.358940212	7.264795308	0.579531722	VU
Eulemur_cinereiceps	7.300908891	0.586591777	2.853639871	0.862523004	3.012643599	1.480167323	7.289789494	0.586588456	EN
Eulemur_collaris	7.892163313	0.652995333	3.856619671	0.971698679	3.643408174	1.541850047	7.881044003	0.652997257	VU
Eulemur_coronatus	11.86495303	0.247474335	8.878290508	0.266825042	8.848969159	0.548188174	11.85383448	0.247477238	VU
Eulemur_fulvus	7.588247172	0.59923319	3.271092196	0.842717217	3.157660679	1.392425212	7.577127813	0.599232349	NT
Eulemur_macaco	10.75734413	0.19430652	7.612155433	0.205426955	7.549498666	0.262431151	10.74622523	0.194315292	VU
Eulemur_mongoz	10.72434935	0.19007016	7.247582973	0.232768089	7.360065361	0.313492287	10.71323053	0.190073791	VU
Eulemur_rubriventer	10.72434935	0.19007016	7.247582973	0.232768089	7.360065361	0.313492287	10.71323053	0.190073791	VU
Eulemur_rufus	7.593021676	0.601772518	3.455222055	0.844198415	3.029285875	1.286199954	7.581902311	0.601777669	DD
Eulemur_sanfordi	7.785748552	0.631073145	3.551790244	0.907100699	3.461759773	1.50345992	7.774629218	0.631060436	EN
Eumetopias_jubatus	9.735022537	0.299104025	6.858625737	0.365412335	6.77874201	0.520422016	9.723178937	0.299108974	EN
Eumops_auripendulus	9.461655774	0.042977787	5.184068243	0.021516685	5.246932383	0.035592694	9.448846478	0.042984103	LC
Eumops_bonariensis	10.33949377	0.059479417	5.08762201	0.035601671	5.289928525	0.044638858	10.32668473	0.059479202	LC
Eumops_dabbenei	14.61919917	0.113228678	13.23720374	0.126118404	13.25000922	0.171074812	14.60639053	0.113238824	LC
Eumops_glaucinus	11.01157034	0.044055145	8.283587396	0.039460299	8.27507788	0.04132329	10.99876116	0.044058983	LC
Eumops_hansae	11.09928162	0.074314646	7.384627232	0.079076757	7.413591061	0.088819806	11.08647284	0.074304918	LC
Eumops_maurus	12.28131327	0.082094371	10.18820177	0.094028384	10.20923525	0.103235433	12.26850424	0.082106009	DD
Eumops_patagonicus	10.33949377	0.059479417	5.08762201	0.035601671	5.289928525	0.044638858	10.32668473	0.059479202	LC
Eumops_perotis	9.854064286	0.062949104	4.89444161	0.038126254	4.961041929	0.057860958	9.841255412	0.062946456	LC
Eumops_trumbulli	9.854064286	0.062949104	4.89444161	0.038126254	4.961041929	0.057860958	9.841255412	0.062946456	LC
Eumops_underwoodi	9.461655774	0.042977787	5.184068243	0.021516685	5.246932383	0.035592694	9.448846478	0.042984103	LC
Euneomys_chinchilloides	5.920036821	0.555029177	3.344054519	0.903820607	3.508447916	1.428087937	5.904504008	0.555028058	DD
Euneomys_fossor	5.8150642	0.544727859	3.179650519	0.881177866	3.30030548	1.386415692	5.799531376	0.544739627	DD
Euneomys_mordax	5.798262437	0.575993405	3.216927759	0.890370508	3.033329635	1.43973791	5.782729612	0.575993643	LC
Euneomys_petersoni	5.77644463	0.541622803	3.191471526	0.860511975	3.132179193	1.453092209	5.760911802	0.541625619	LC
Euoticus_elegantulus	12.47447648	0.461097289	5.526923298	0.226251942	5.689150259	0.332237652	12.46339421	0.461095664	LC
Euoticus_pallidus	12.47447648	0.461097289	5.526923298	0.226251942	5.689150259	0.332237652	12.46339421	0.461095664	LC
Eupetaurus_cinereus	7.037059942	0.575954468	3.834941466	1.13256579	4.239943592	1.589662696	7.024219286	0.575957861	DD
Euphractus_sexcinctus	15.93050486	0.427157762	7.303552902	0.562444582	7.496748589	0.895133619	15.92596051	0.427153025	LC
Eupleres_goudotii	23.86809265	0.254869396	11.08864226	0.266004364	11.87576511	0.405739453	23.85627024	0.254875287	NT
Euroscaptor_grandis	13.12494637	1.701968465	5.532540654	2.431170655	6.18605812	4.187618422	13.11350494	1.701966001	LC
Euroscaptor_klossi	13.53667287	1.759596047	5.968349553	2.563159679	4.473515886	3.749387927	13.52523151	1.759577877	LC
Euroscaptor_longirostris	13.16883256	1.691080823	5.584646288	2.419740972	4.757569542	3.335906508	13.15739113	1.691084985	LC
Euroscaptor_micrura	13.12642377	1.622248831	5.627304473	2.342017087	5.64687516	3.95956229	13.11498232	1.622253294	LC
Euroscaptor_mizura	13.50756778	1.749638827	5.96798741	2.496524423	4.488066969	3.497099899	13.49612642	1.749637305	LC
Euroscaptor_parvidens	13.9534871	1.875633366	6.544009072	2.74851225	8.878002994	5.201302394	13.94204579	1.875623708	DD
Euryzygomatomys_spinosus	7.821165563	1.471157887	4.497605946	1.848759801	4.624848629	2.669812145	7.808279908	1.471158383	LC
Exilisciurus_concinnus	16.36719227	0.517784296	13.09521624	0.433000023	13.0154296	0.655460227	16.354387	0.517779004	LC
Exilisciurus_exilis	12.66799423	0.434546132	5.697485197	0.207087134	5.975672394	0.37486163	12.65518868	0.434545106	DD
Exilisciurus_whiteheadi	12.66799423	0.434546132	6.436659769	0.190532826	6.345451004	0.363076965	12.65518868	0.434545106	LC
Falsistrellus_affinis	9.176368722	0.697695951	4.962723525	1.143847476	4.643150114	1.973583608	9.163257842	0.697701676	LC
Falsistrellus_mackenziei	10.01210603	0.289869735	4.884909152	0.09310313	5.030738688	0.172769086	9.998995324	0.28987921	NT
Falsistrellus_mordax	9.294796348	0.67908357	4.979675895	1.195403873	4.637547316	1.899448485	9.281685477	0.679093689	DD
Falsistrellus_petersi	9.276748759	0.670783295	4.943584327	1.198469517	5.110126862	1.823792369	9.263637887	0.670779076	DD
Falsistrellus_tasmaniensis	10.01210603	0.289869735	4.954578639	0.092451696	5.20578501	0.168427958	9.998995324	0.28987921	LC
Felis_catus	5.937503232	0.152052049	2.372944812	0.240676568	2.459938316	0.410236924	5.925648078	0.152056781	LC
Felis_chaus	7.743206442	0.250985567	5.531697168	0.305567888	5.591773211	0.53974587	7.731351476	0.250986342	LC
Felis_manul	9.03178424	0.35791885	7.142419415	0.423192788	7.301895173	0.650186874	9.019929518	0.357923666	NT
Felis_margarita	6.533155267	0.132531315	3.670305047	0.146923048	3.626984688	0.247440914	6.521300158	0.132534786	NT
Felis_nigripes	6.533155267	0.132531315	3.574651546	0.149595182	3.572125564	0.249025624	6.521300158	0.132534786	VU
Felis_silvestris	5.937503232	0.152052049	2.372944812	0.240676568	2.459938316	0.410236924	5.925648078	0.152056781	LC
Felovia_vae	26.21318459	0.6228764	20.2382425	0.732714917	20.43120576	0.924413879	26.20048575	0.622882501	DD
Feresa_attenuata	12.05879426	0.415262719	8.725859672	0.408909879	8.739240558	0.677404338	12.04692167	0.415262196	DD
Feroculus_feroculus	10.84977002	1.670884422	7.745384727	2.168563707	8.237827314	3.901457391	10.83766038	1.670901492	EN
Fossa_fossana	23.86809265	0.254869396	11.08864226	0.266004364	11.87576511	0.405739453	23.85627024	0.254875287	NT
Funambulus_layardi	9.274273529	0.574016472	4.326088205	0.974900847	4.625054828	1.520202543	9.26146749	0.574014362	VU
Funambulus_palmarum	9.282062069	0.582801002	4.465652574	0.943605845	4.314686629	1.557200054	9.26925603	0.582806887	LC
Funambulus_pennantii	11.5979601	0.236124659	8.281603316	0.133619603	8.211357363	0.25760703	11.58515428	0.236128311	LC
Funambulus_sublineatus	9.166699419	0.57635422	4.1109615	1.001424843	3.97727416	1.559256482	9.153893372	0.576354468	VU
Funambulus_tristriatus	13.12803708	0.348139495	10.32170391	0.295028164	10.46101067	0.564521693	13.11523149	0.348138407	LC
Funisciurus_anerythrus	7.148596523	1.012253812	3.534117491	1.363735528	3.521306292	2.045220946	7.135802695	1.012245394	LC
Funisciurus_bayonii	7.656697681	1.189927738	4.16385778	1.654519001	3.085227928	2.104836065	7.643903953	1.189920028	DD
Funisciurus_carruthersi	7.089394172	0.974346926	3.582548558	1.303899406	2.874722266	1.667728438	7.076600302	0.974345083	LC
Funisciurus_congicus	7.417764704	1.094960386	3.943336216	1.503619827	4.740999166	2.804329265	7.404970916	1.094951095	LC
Funisciurus_isabella	7.047485964	0.927072942	3.322399119	1.254673816	4.24012457	2.7216408	7.034692128	0.927067815	LC
Funisciurus_lemniscatus	7.639894694	1.098030004	4.209470266	1.501523365	3.861989882	2.27670062	7.627100954	1.098023522	LC
Funisciurus_leucogenys	7.044026539	1.031114895	3.434502402	1.359533552	3.692927598	2.30172187	7.0312327	1.031118914	LC
Funisciurus_pyrropus	7.783226037	1.12120429	4.36072424	1.572679138	5.611799417	2.900998701	7.770432333	1.121200104	LC
Funisciurus_substriatus	7.164848477	0.997641319	3.513589108	1.354144499	2.979241343	1.959403876	7.152054654	0.997644029	DD
Furipterus_horrens	30.26245533	0.444065215	35.21335289	0.688994481	18.59922043	0.334414406	30.24985879	0.444067543	LC
Galago_alleni	16.84032017	0.735731421	8.501714589	1.422491236	8.381893299	2.283001222	16.82923941	0.735729728	LC
Galago_demidoff	16.01536464	1.001797028	7.183367819	1.964795032	6.963079905	3.122650322	16.00428503	1.001794529	LC
Galago_gabonensis	16.84032017	0.735731421	8.501714589	1.422491236	8.381893299	2.283001222	16.82923941	0.735729728	LC
Galago_gallarum	13.36495399	1.281830794	7.298856937	1.950444511	6.588254089	2.716429629	13.35387179	1.281823921	LC
Galago_granti	19.26048089	0.2255437	8.32379308	0.131940382	8.709307039	0.25148549	19.24940256	0.22554682	LC
Galago_matschiei	13.51243729	1.344530457	7.49675799	2.038733403	6.565915752	2.887642149	13.50135512	1.344526353	LC
Galago_moholi	14.69137832	0.179204097	7.78570536	0.132319171	7.531994035	0.266818348	14.68029674	0.179196346	LC
Galago_nyasae	14.69137832	0.179204097	7.038962839	0.12875083	7.137212504	0.258571425	14.68029674	0.179196346	DD
Galago_orinus	15.84010657	1.016324225	6.806271647	2.001892299	7.59287107	3.244828047	15.82902695	1.016321982	NT
Galago_rondoensis	19.40380394	0.387541406	15.97550837	0.451343019	16.02719811	0.766081735	19.39272275	0.387540753	CR
Galago_senegalensis	18.42868751	0.363465657	14.51286189	0.467744736	14.79631242	0.964919037	18.41760621	0.363459453	LC
Galago_thomasi	16.09281045	0.984148644	7.336710519	1.947782295	7.119088459	3.068173267	16.08173085	0.984140506	LC
Galago_zanzibaricus	19.26048089	0.2255437	8.32379308	0.131940382	8.709307039	0.25148549	19.24940256	0.22554682	LC
Galea_flavidens	8.437516429	0.573593553	2.484381115	0.60360548	2.459854483	0.935026788	8.424706993	0.573588494	LC
Galea_musteloides	8.406842996	0.54981018	2.423040384	0.603602118	2.3926064	0.954311309	8.394033558	0.549807124	LC
Galea_spixii	8.447395512	0.570990319	2.504137306	0.609889419	2.690646919	0.933739704	8.434586077	0.570984005	LC
Galemys_pyrenaicus	28.07839254	0.438356813	13.0267472	0.254170742	13.02999864	0.309804835	28.06696625	0.438358983	VU
Galenomys_garleppi	7.3746805	1.210388433	4.713964347	1.653414027	5.456717117	2.652405147	7.359149005	1.210387214	DD
Galeopterus_variegates	50.9138551	0.550709107	12.25428939	1.020599729	14.17718455	1.405513609	50.90290136	0.55071735	LC
Galerella_flavescens	13.53214868	1.119253953	7.98039308	2.205765774	8.26624394	3.099710149	13.52030444	1.119247163	LC
Galerella_ochracea	12.3749606	0.278519687	5.961553514	0.111256523	6.069534447	0.153905568	12.36311624	0.278523613	LC
Galerella_pulverulenta	13.67217506	1.136080059	8.190432643	2.241321873	8.697073485	3.317436297	13.66033083	1.136078628	LC
Galerella_sanguinea	12.3749606	0.278519687	5.961553514	0.111256523	6.069534447	0.153905568	12.36311624	0.278523613	LC
Galictis_cuja	13.48901482	0.140597438	5.38919758	0.032600897	5.771140211	0.087333523	13.47713471	0.140599488	LC
Galictis_vittata	13.48901482	0.140597438	5.38919758	0.032600897	5.771140211	0.087333523	13.47713471	0.140599488	LC
Galidia_elegans	15.40415364	1.393066465	7.550886533	2.17874474	7.415371241	3.678743151	15.39232616	1.39306837	LC
Galidictis_fasciata	15.62246395	0.455355415	11.14714706	1.084869817	8.234351508	0.651792838	15.61063653	0.455354266	NT
Galidictis_grandidieri	15.62246395	0.455355415	7.037298323	0.299375033	7.237666201	0.511805426	15.61063653	0.455354266	EN
Gazella_bennettii	3.607346197	0.13850732	1.810004129	0.160281805	1.717491232	0.270644075	3.595267513	0.13850593	LC
Gazella_cuvieri	2.758588379	0.087372821	0.761491745	0.106776176	0.465611	0.14308432	2.746509608	0.087369427	EN
Gazella_dorcas	3.705471329	0.112571445	1.778357488	0.129144193	1.724519496	0.21039026	3.693392689	0.112571001	VU
Gazella_gazella	3.705471329	0.112571445	1.778357488	0.129144193	1.724519496	0.21039026	3.693392689	0.112571001	VU
Gazella_leptoceros	2.758588379	0.087372821	0.761491745	0.106776176	0.465611	0.14308432	2.746509608	0.087369427	EN
Gazella_spekei	3.917895734	0.128753065	2.130833957	0.148865227	2.106376532	0.252938495	3.90581711	0.128751551	EN
Gazella_subgutturosa	3.003346504	0.111833846	1.267173668	0.117110788	0.879796341	0.19537953	2.991267751	0.111835458	VU
Genetta_abyssinica	7.116196029	0.138387633	3.168344475	0.242863431	3.354257089	0.377155013	7.104346391	0.138379613	LC
Genetta_angolensis	6.890396924	0.155725556	4.362197535	0.186983837	4.349836399	0.252505384	6.878547002	0.155724838	LC
Genetta_bourloni	5.390604658	0.348654712	1.963195287	0.57236027	2.000713289	0.927088733	5.378754567	0.348651213	NT
Genetta_cristata	8.252970885	0.069976769	4.013894871	0.01421989	4.116572288	0.021936266	8.241121815	0.069968409	VU
Genetta_genetta	8.974918782	0.139319419	6.2549451	0.233224928	6.568811649	0.322443132	8.963069409	0.139319853	LC
Genetta_johnstoni	8.933751469	0.140882355	6.803085052	0.180921429	6.963154074	0.300463588	8.921901969	0.140890724	VU
Genetta_maculata	5.460780867	0.356240256	2.097320861	0.57303248	1.767849422	0.905175589	5.448930784	0.356241538	LC
Genetta_pardina	5.367547955	0.347199875	1.93246902	0.567853478	2.046508107	0.888069292	5.355697863	0.347196684	LC
Genetta_piscivora	15.57069112	0.192684738	14.23139216	0.204376527	14.11878923	0.24591369	15.55884459	0.192682477	DD
Genetta_poensis	5.403402324	0.340919857	1.944497478	0.57986815	1.851690556	0.93103434	5.391552235	0.340921995	DD
Genetta_servalina	8.252970885	0.069976769	4.458141964	0.024084663	4.448390067	0.035655628	8.241121815	0.069968409	LC
Genetta_thierryi	7.116196029	0.138387633	3.168344475	0.242863431	3.354257089	0.377155013	7.104346391	0.138379613	LC
Genetta_tigrina	8.974918782	0.139319419	6.2549451	0.233224928	6.568811649	0.322443132	8.963069409	0.139319853	LC
Genetta_victoriae	10.47638197	0.156394807	8.460281919	0.202370336	8.408236107	0.320041099	10.46453307	0.15638452	LC
Geocapromys_brownii	8.516331217	0.399812664	3.811402964	0.549432052	3.802543136	0.836954216	8.503463992	0.39981756	VU
Geocapromys_ingrahami	8.516331217	0.399812664	3.811402964	0.549432052	3.802543136	0.836954216	8.503463992	0.39981756	VU
Geogale_aurita	28.54186165	3.747764025	16.8898927	5.583875836	19.48772343	10.38454716	28.54678876	3.747682156	LC
Geomys_arenarius	8.243464325	0.192054917	5.964907473	0.207072148	5.986342803	0.379146996	8.230622351	0.192054391	NT
Geomys_attwateri	6.093290864	0.514709088	2.606127122	0.799939079	2.38376407	1.17888832	6.080448618	0.514708935	LC
Geomys_breviceps	5.887061359	0.471347522	2.29923278	0.728238159	2.179430234	1.091509037	5.874219089	0.471346452	LC
Geomys_bursarius	6.014039233	0.531743323	2.499470011	0.818214706	2.737957978	1.241818945	6.001196977	0.531739758	LC
Geomys_knoxjonesi	6.090316255	0.490131964	2.620650201	0.770889829	2.616438971	1.264833976	6.077474007	0.490138411	LC
Geomys_personatus	6.926864922	0.319840575	6.672074165	0.25090137	4.349380444	0.604343991	6.914022938	0.319844493	LC
Geomys_pinetis	12.59156784	0.665747089	10.96802506	0.742291012	11.34901505	1.360933244	12.57872714	0.665753313	LC
Geomys_texensis	6.072204395	0.498317189	2.589286348	0.792325301	2.662908608	1.255566305	6.059362146	0.498315238	LC
Geomys_tropicalis	6.926864922	0.319840575	2.858100574	0.592267754	2.893813256	0.952035978	6.914022938	0.319844493	CR
Georychus_capensis	16.01950782	0.241258496	13.24585655	0.213331952	13.13508053	0.407703327	16.00669797	0.241274291	LC
Geoxus_valdivianus	7.958821987	1.215518847	6.085387731	1.655624702	6.288220266	2.277443449	7.943289453	1.215512134	LC
Gerbilliscus_afra	8.230650929	1.244095624	4.061690372	1.718007248	3.69169585	2.523174078	8.215463433	1.244094917	LC
Gerbilliscus_boehmi	13.04556362	1.183125135	7.023951047	2.382791596	6.069087036	3.612283506	13.03037801	1.183131353	LC
Gerbilliscus_brantsii	8.587547656	1.290653558	4.358804134	1.765504316	4.570803114	2.585689085	8.57236027	1.290662871	LC
Gerbilliscus_guineae	8.253936854	1.216915782	4.01774233	1.683233623	4.590265022	2.560981026	8.238749375	1.216925775	LC
Gerbilliscus_inclusus	8.132313288	1.123857491	3.811321616	1.503517992	3.641347107	2.32801292	8.1171258	1.123859685	LC
Gerbilliscus_kempi	8.026934526	1.069799908	3.755412241	1.439573651	3.523989029	2.427373181	8.011746987	1.069803758	LC
Gerbilliscus_leucogaster	8.832116243	1.284163138	4.649615803	1.801035778	4.068334182	2.561381158	8.81692892	1.284169902	LC
Gerbilliscus_nigricaudus	8.3303738	1.293181659	4.20448846	1.718319022	2.905550524	1.917862139	8.31518631	1.29318671	LC
Gerbilliscus_phillipsi	8.451343353	1.282543122	4.297446976	1.747439532	4.652595625	2.699069836	8.436155899	1.282525612	LC
Gerbilliscus_robustus	8.327480453	1.310325969	4.381580696	1.766708528	4.315225486	2.816507761	8.312292933	1.310326375	LC
Gerbilliscus_validus	8.515147498	1.238891818	4.324209549	1.706876573	6.152494388	3.584518225	8.499960067	1.238890141	LC
Gerbillurus_paeba	9.231443359	0.773994258	4.384614586	1.311793234	4.823016633	2.105183422	9.216257671	0.773997194	LC
Gerbillurus_setzeri	9.199852921	0.794321801	4.343736619	1.335466175	4.565516524	2.230776464	9.184667229	0.794319579	LC
Gerbillurus_tytonis	9.013939633	0.785875877	4.031844102	1.292760647	3.987012137	2.072013974	8.998753923	0.785873717	LC
Gerbillurus_vallinus	9.346418758	0.839316001	4.586518582	1.38957317	4.788726438	2.11500876	9.331233081	0.839317763	LC
Gerbillus_acticola	8.850208596	1.563352366	5.243124223	1.956835694	5.329725675	3.358099208	8.835016529	1.563363665	DD
Gerbillus_agag	8.341698164	1.474786396	4.371604697	1.805946817	4.458885154	2.674323558	8.326505837	1.474791544	DD
Gerbillus_amoenus	8.404293711	1.430444056	4.454037379	1.795905128	4.976695491	3.105173134	8.389101523	1.430454513	LC
Gerbillus_andersoni	8.812830585	1.426957184	5.016035077	1.85599188	4.129111634	2.935239034	8.797638321	1.426958225	LC
Gerbillus_aquilus	8.269766783	1.591022081	4.690438477	1.910535365	5.62335535	3.458123983	8.254573843	1.591021579	LC
Gerbillus_brockmani	7.98206614	1.355875268	4.17711262	1.679832948	4.54762813	3.198943982	7.966873588	1.355881917	DD
Gerbillus_burtoni	8.267398047	1.485698194	4.746689745	1.803726332	5.434495968	2.86197555	8.252205244	1.485716024	DD
Gerbillus_cheesmani	8.311209462	1.321649395	4.719581005	1.651749751	3.667595868	2.710456261	8.296016862	1.321631281	LC
Gerbillus_dunni	8.016354429	1.283505656	4.121813214	1.615014227	4.195283381	2.520051927	8.001162024	1.283496203	LC
Gerbillus_famulus	8.206407946	1.41150502	4.40478754	1.69042382	3.390352339	2.37099123	8.191215388	1.411503095	LC
Gerbillus_floweri	8.663356535	1.283019058	5.000967164	1.692559253	4.105160106	2.151685586	8.648164168	1.28301549	LC
Gerbillus_gerbillus	8.490421013	1.424702417	4.787957284	1.790024766	5.139003835	3.088538418	8.475228588	1.424712962	LC
Gerbillus_gleadowi	8.436354947	1.429664061	4.614710606	1.7919209	4.663514812	2.705782172	8.421163198	1.429664343	NT
Gerbillus_grobbeni	8.458336959	1.435533165	4.848593224	1.795581083	5.118455862	2.740349279	8.443144447	1.43554043	DD
Gerbillus_henleyi	8.681793559	1.229263486	4.494965208	1.546710057	5.086114818	2.601524964	8.666601724	1.229251053	LC
Gerbillus_hesperinus	9.062102695	1.631809131	5.260893343	2.069810002	5.862516674	3.0033493	9.046910723	1.631813698	EN
Gerbillus_hoogstraali	8.917358505	1.553637002	5.146969829	1.994498668	7.010874157	3.940569004	8.902166702	1.553664741	VU
Gerbillus_latastei	7.718370457	1.487490773	4.12907891	1.734957981	3.512148379	2.407168795	7.703177305	1.487509234	LC
Gerbillus_mesopotamiae	8.880514303	1.437938387	4.911494621	1.826525341	4.941045574	2.991700425	8.865322494	1.437926991	LC
Gerbillus_muriculus	8.392507688	1.50502485	4.508086983	1.870749534	4.89911757	3.991310267	8.377315336	1.505023446	DD
Gerbillus_nancillus	8.826396082	1.537192331	5.044174385	1.905184292	5.627884499	2.739566095	8.811203687	1.537208643	DD
Gerbillus_nanus	8.164594446	1.641328847	4.531655249	1.984623803	4.002213406	3.459848007	8.149401871	1.641318444	LC
Gerbillus_nigeriae	8.582472107	1.269358337	4.657001045	1.54227652	4.699493967	2.341694487	8.567279951	1.269355542	LC
Gerbillus_occiduus	8.21659455	1.385898019	4.358133735	1.676339	4.458400371	2.493950264	8.201402041	1.385892377	DD
Gerbillus_perpallidus	8.30290721	1.461339791	4.496361296	1.850493698	4.365172103	2.282228347	8.28771492	1.46132843	LC
Gerbillus_poecilops	7.52801577	1.20020834	4.128990826	1.53168461	5.236655779	3.086449787	7.512822177	1.20020527	LC
Gerbillus_principulus	8.152587895	1.511290416	4.163385738	1.787870232	3.497712131	1.930735055	8.137395421	1.511304611	DD
Gerbillus_pulvinatus	7.849057054	1.30067954	4.151222792	1.598412424	3.224058728	2.006776985	7.833863991	1.300673767	LC
Gerbillus_pusillus	8.198057654	1.394707415	4.420878775	1.745932945	6.993718747	3.614149313	8.182865142	1.394715753	LC
Gerbillus_pyramidum	8.525885889	1.467381701	4.7295803	1.841525548	7.006943166	3.54780921	8.510693429	1.467383903	LC
Gerbillus_rosalinda	8.848025443	1.26380312	5.127645046	1.678608857	5.093355788	2.85673274	8.832833072	1.263807233	LC
Gerbillus_tarabuli	7.654114306	1.266360949	3.939729635	1.599450615	4.209204493	3.13404361	7.638921317	1.266360366	LC
Gerbillus_watersi	7.678579656	1.257710163	3.917943837	1.572356014	3.767874775	2.288388217	7.663386572	1.257715366	LC
Giraffa_camelopardalis	17.04459227	0.227832534	7.908686285	0.211126178	8.392173767	0.278100703	17.03256037	0.227826771	LC
Glaucomys_sabrinus	7.249325753	0.107384385	3.439335914	0.203240151	3.631810474	0.271988426	7.236484034	0.107382988	LC
Glaucomys_volans	7.249325753	0.107384385	3.439335914	0.203240151	3.631810474	0.271988426	7.236484034	0.107382988	LC
Glauconycteris_alboguttata	5.941243478	0.6926124	3.20373108	0.943258275	2.96379348	1.644224359	5.928132381	0.692623748	LC
Glauconycteris_argentata	5.659996915	0.647009642	2.847892826	0.909059483	2.822312487	1.492728147	5.646885757	0.647009607	LC
Glauconycteris_beatrix	6.513154879	0.257745852	4.045316168	0.119060244	4.113959143	0.215554635	6.500043871	0.257738857	LC
Glauconycteris_egeria	6.10313576	0.75127125	3.403941697	1.054222182	3.369406093	1.760408913	6.090024698	0.75127295	DD
Glauconycteris_gleni	5.964294064	0.691490389	3.236473659	0.947299593	3.177288625	1.646922372	5.951182977	0.691491497	DD
Glauconycteris_humeralis	6.513154879	0.257745852	3.860203806	0.107082347	4.027057558	0.20662276	6.500043871	0.257738857	DD
Glauconycteris_kenyacola	5.95204148	0.663853887	3.186828774	0.961057603	3.499190678	1.543726623	5.938930389	0.663859025	DD
Glauconycteris_machadoi	6.48212501	0.253934928	3.87007862	0.099312137	3.921386747	0.165488903	6.469013991	0.253945536	DD
Glauconycteris_poensis	5.637444182	0.670410101	2.727123454	0.885122461	2.73177642	1.787750736	5.62433304	0.670413474	LC
Glauconycteris_superba	6.068574355	0.672789511	3.441470979	0.961915166	3.107832548	1.449737602	6.05546326	0.672788947	LC
Glauconycteris_variegata	6.48212501	0.253934928	4.037034587	0.110175541	4.01442435	0.179943279	6.469013991	0.253945536	LC
Glironia_venusta	41.83142462	1.530821407	37.77224785	1.886310381	38.93666029	2.401213908	41.96461583	1.530824192	LC
Glirulus_japonicus	37.69721427	0.918214693	32.76425899	1.085057586	32.93810828	1.57597253	37.68483172	0.918209915	LC
Glischropus_javanus	10.28928459	0.822499539	5.160649747	0.121957818	5.379321715	0.138887044	10.27617381	0.822498007	LC
Glischropus_tylopus	10.28928459	0.822499539	5.85606909	0.241425692	5.733798398	0.225574799	10.27617381	0.822498007	DD
Glis_glis	37.69721427	0.918214693	32.76425899	1.085057586	32.93810828	1.57597253	37.68483172	0.918209915	LC
Globicephala_macrorhynchus	9.961821652	0.381497103	4.951308987	0.420401193	5.085247265	0.617935265	9.949948912	0.381498191	DD
Globicephala_melas	9.961821652	0.381497103	4.951308987	0.420401193	5.085247265	0.617935265	9.949948912	0.381498191	DD
Glossophaga_commissarisi	8.184056228	0.54751723	4.021874533	1.078907858	4.483700105	1.609995069	8.171261746	0.547516201	LC
Glossophaga_leachii	7.681603225	0.473647921	3.649787873	0.889303956	3.9138846	1.355266404	7.668808664	0.473640813	LC
Glossophaga_longirostris	7.727363862	0.4701003	3.630518594	0.915537605	3.538694462	1.428587605	7.714569304	0.4701046	DD
Glossophaga_morenoi	7.704688658	0.47980102	3.691341652	0.892743714	3.629449002	1.432226915	7.691894098	0.479812055	LC
Glossophaga_soricina	8.181346154	0.545147948	4.018261101	1.076650389	4.505246818	1.621136997	8.168551672	0.545148309	LC
Glyphonycteris_behnii	12.77191726	0.181086508	7.183207831	0.16496526	7.361473845	0.333568558	12.75913847	0.181085628	DD
Glyphonycteris_daviesi	15.22923879	0.247373943	12.09737426	0.29170534	11.96374265	0.413460653	15.21646018	0.247364565	LC
Glyphonycteris_sylvestris	12.77191726	0.181086508	7.674195511	0.151813818	7.599389067	0.317541828	12.75913847	0.181085628	LC
Glyphotes_simus	18.67023139	0.168297995	17.95704791	0.175404447	17.87635796	0.251548273	18.65742358	0.168293388	DD
Golunda_ellioti	11.77174155	2.073123429	8.353758462	2.703342504	10.01964362	5.318715986	11.75627062	2.073128442	LC
Gorilla_beringei	11.28959745	0.137339223	11.41780489	0.37926499	7.894103143	0.261334519	11.27813414	0.137337311	EN
Gorilla_gorilla	11.28959745	0.137339223	9.465000282	0.257114898	6.726110954	0.209774776	11.27813414	0.137337311	CR
Gracilinanus_aceramarcae	16.72093004	1.713586748	9.450003192	2.856705505	10.23509978	4.847847182	16.85408419	1.713341232	LC
Gracilinanus_agilis	15.40627865	0.311121541	8.1936562	0.276109845	8.051830605	0.407622274	15.53943262	0.311431281	LC
Gracilinanus_agricolai	15.67660669	0.548216274	8.458292996	0.32811465	8.347401567	0.447593632	15.80976071	0.548524958	DD
Gracilinanus_dryas	26.75813827	0.631263031	24.50448841	0.716503705	24.23924896	1.126333067	26.89129399	0.631134345	NT
Gracilinanus_emiliae	15.67660669	0.548216274	8.458292996	0.32811465	8.347401567	0.447593632	15.80976071	0.548524958	DD
Gracilinanus_formosus	15.40627865	0.311121541	7.740389166	0.308289388	7.823586366	0.426991061	15.53943262	0.311431281	DD
Gracilinanus_marica	16.51046292	1.72278599	9.155129505	2.847996723	9.037349546	4.149984465	16.64361704	1.722576783	LC
Gracilinanus_microtarsus	17.67456788	0.398036713	12.27657683	0.411601527	12.13298497	0.664043758	17.80772203	0.398209736	LC
Grammomys_aridulus	9.031574611	1.363342568	5.050748138	1.873488058	6.09188655	3.383243294	9.016107052	1.363344814	DD
Grammomys_buntingi	8.350213475	1.231630158	4.297919186	1.601144421	3.744060876	2.157677128	8.334745784	1.231639075	DD
Grammomys_caniceps	8.678021738	1.315922357	4.76696601	1.733619883	5.561135607	2.828866857	8.662554076	1.315906622	DD
Grammomys_cometes	8.672598526	1.245489047	4.851840117	1.705053039	3.650639639	1.947610525	8.657130877	1.245493074	LC
Grammomys_dolichurus	8.408253956	1.317598388	4.43765958	1.771032494	5.349227953	2.962420665	8.39278626	1.317588578	LC
Grammomys_dryas	8.919677179	1.371331676	4.862620103	1.841122392	4.926972624	2.610295157	8.90420964	1.371340472	NT
Grammomys_gigas	8.742597423	1.428096841	4.800646718	1.913306281	2.995699849	1.927229873	8.727129771	1.428096669	EN
Grammomys_ibeanus	9.263273592	1.461155122	5.355680502	1.986359564	4.239113929	2.844932042	9.247806092	1.461157868	LC
Grammomys_kuru	11.19481181	1.202923682	8.414887903	1.56299882	7.68253624	2.344716626	11.17934457	1.202924688	LC
Grammomys_macmillani	8.725911356	1.264234155	4.906142322	1.714387192	4.657770827	2.846248657	8.710443698	1.264234625	LC
Grammomys_minnae	8.620149288	1.277460219	4.73117585	1.654134837	3.755552106	1.928269827	8.604681632	1.277459235	VU
Grampus_griseus	10.51917144	1.599199659	5.825761873	2.190930368	6.29692921	4.111107051	10.50729844	1.599190111	LC
Graomys_centralis	5.604375152	0.170171634	2.468404777	0.175569469	2.492378024	0.248169433	5.588842938	0.170170473	DD
Graomys_domorum	6.142569182	0.446330928	3.599774849	0.732322028	3.729846062	1.172138643	6.127037017	0.446323588	LC
Graomys_edithae	6.173120013	0.452251324	3.478069517	0.809984707	3.622671331	1.203020957	6.157587852	0.45224544	DD
Graomys_griseoflavus	5.604375152	0.170171634	2.701892353	0.169939684	2.61139226	0.250483838	5.588842938	0.170170473	LC
Graphiurus_angolensis	11.96424936	0.63897606	5.482128951	0.530564656	5.634865224	0.849468479	11.95185496	0.638981381	DD
Graphiurus_christyi	10.92123786	1.146391187	4.617582389	1.493372894	4.469870612	2.305193753	10.90884318	1.14639862	LC
Graphiurus_crassicaudatus	28.75233418	1.522957878	26.32490112	1.644313014	26.48663771	2.5037217	28.73994555	1.522959813	DD
Graphiurus_johnstoni	11.91360006	0.683292422	5.356896407	0.545444773	5.409297182	0.866431551	11.90120566	0.68330392	DD
Graphiurus_kelleni	11.91360006	0.683292422	5.740407774	0.558607498	5.607501037	0.905091021	11.90120566	0.68330392	LC
Graphiurus_lorraineus	10.98823876	1.37597249	4.704202825	1.807807489	3.738223673	1.747838667	10.97584408	1.375975325	LC
Graphiurus_microtis	10.99168802	1.243678907	4.463849622	1.593919489	4.805721534	3.464171682	10.97929342	1.243688594	LC
Graphiurus_monardi	10.88148951	1.346428515	4.460106182	1.720758937	5.299027676	3.615457567	10.86909485	1.346439258	DD
Graphiurus_murinus	11.19607634	1.514111162	5.012579784	1.94134696	4.413944011	2.858817711	11.18368173	1.514114054	LC
Graphiurus_nagtglasii	35.75063191	1.252109683	33.90639032	1.340713075	33.5398669	2.12595678	35.73824673	1.252107888	LC
Graphiurus_ocularis	11.55197452	1.418944243	5.315092017	1.848721133	5.479302031	3.361995633	11.53958001	1.418945278	LC
Graphiurus_platyops	11.96424936	0.63897606	5.854292924	0.53428989	5.826040945	0.843011824	11.95185496	0.638981381	LC
Graphiurus_rupicola	10.44395688	1.162997696	4.022913148	1.49532902	3.181987671	2.058102966	10.43156208	1.163003945	LC
Graphiurus_surdus	11.44263721	1.44051295	5.078285608	1.913824727	5.988496406	2.781294841	11.43024269	1.440501613	DD
Gulo_gulo	17.10088005	0.485003506	15.85857178	0.540340578	15.81070144	0.872077262	17.08899916	0.484999917	NT
Gymnobelideus_leadbeateri	27.53963933	0.141096293	25.82243074	0.138680375	25.75808061	0.242696473	27.67265828	0.140911561	EN
Gymnuromys_roberti	17.17091457	0.608074056	15.76656611	0.646282612	15.64216463	0.953041146	17.15580732	0.608085792	LC
Habromys_chinanteco	8.466168861	1.057577265	7.207049978	1.596998313	6.242534226	2.222919127	8.450857092	1.057574717	CR
Habromys_delicatulus	8.216762481	0.946459449	6.864662188	1.49194755	5.659437344	2.374461692	8.20145068	0.946465832	CR
Habromys_ixtlani	8.574925839	0.292857615	9.329823703	0.871385401	6.301176794	0.578531108	8.559614093	0.292863184	CR
Habromys_lepturus	8.574925839	0.292857615	9.329823703	0.871385401	6.301176794	0.578531108	8.559614093	0.292863184	CR
Habromys_lophurus	8.237143005	0.945197395	11.44988765	0.775739907	5.98039003	1.941333482	8.221831204	0.94519653	NT
Habromys_simulatus	8.168740592	0.942870155	7.566031556	1.670359713	5.456457008	1.936098765	8.153428777	0.942874391	EN
Hadromys_humei	10.81466185	1.063675396	5.814803514	0.27437846	5.591259899	0.429670105	10.79919223	1.063668473	EN
Hadromys_yunnanensis	10.81466185	1.063675396	10.54312069	1.777090192	6.604410805	1.0118728	10.79919223	1.063668473	DD
Haeromys_margarettae	10.06802257	0.605585299	4.941812668	1.064327871	5.136954631	1.735067148	10.05256023	0.605590437	DD
Haeromys_minahassae	10.09246556	0.590764347	4.985810045	1.051703132	5.050977696	1.668756158	10.07700322	0.590765165	VU
Haeromys_pusillus	10.10680292	0.608689294	5.011617293	1.053097085	5.074967853	1.647972821	10.09134058	0.608689844	VU
Halichoerus_grypus	8.488436659	0.437101564	5.110187801	0.526174452	4.769217171	0.859100715	8.476594193	0.437097616	LC
Handleyomys_fuscatus	4.875070614	0.264324423	1.598901683	0.410647165	1.503464859	0.664923368	4.859538865	0.264333892	LC
Handleyomys_intectus	4.225196363	0.598655644	2.499846581	0.812449216	2.752058645	1.258622226	4.209655364	0.598662182	LC
Hapalemur_alaotrensis	13.61298419	1.024939016	7.401693768	1.737082697	8.240284372	2.658343046	13.6018692	1.024933583	CR
Hapalemur_aureus	14.48252623	1.329226577	15.81211868	0.869596033	10.32742718	2.072622064	14.47141141	1.329216679	EN
Hapalemur_griseus	13.74850085	0.989738172	10.46886828	1.548130555	8.44715736	2.493010951	13.73738588	0.989732142	VU
Hapalemur_occidentalis	13.6672161	1.014632719	10.46870571	1.548046089	8.228747505	2.418021975	13.65610112	1.014629694	VU
Hapalomys_delacouri	10.18224767	0.134631804	10.56522455	0.181995252	6.092950127	0.121073229	10.1667849	0.134636948	VU
Hapalomys_longicaudatus	10.18224767	0.134631804	5.083191864	0.089398923	5.134922316	0.118967567	10.1667849	0.134636948	EN
Haplonycteris_fischeri	9.505731804	0.396173836	4.630113585	0.116740519	4.729854152	0.165693673	9.493201792	0.396169276	LC
Harpiocephalus_harpia	7.722608454	0.082472694	3.953450163	0.095754207	3.6936772	0.17294968	7.709478481	0.082478739	LC
Harpiocephalus_mordax	7.722608454	0.082472694	3.153382685	0.104650881	3.293573867	0.179506235	7.709478481	0.082478739	DD
Harpyionycteris_celebensis	14.04905672	0.152566567	3.806983177	0.058839261	4.277448333	0.139930483	14.036522	0.152556426	VU
Harpyionycteris_whiteheadi	14.04905672	0.152566567	5.790989055	0.06297999	5.753223725	0.141274235	14.036522	0.152556426	LC
Heimyscus_fumosus	15.05993528	2.606883031	12.23468137	3.368457237	13.21431666	5.191754186	15.04446747	2.606876743	LC
Helarctos_malayanus	16.93304517	0.3048787	10.51088392	0.307255982	10.28497646	0.433585788	16.92123678	0.304898028	VU
Heliophobius_argenteocinereus	24.07758927	1.457513971	22.77382491	1.56189641	22.61407033	2.47983284	24.06478266	1.457517823	LC
Heliosciurus_gambianus	8.064169354	0.912406384	3.716863576	1.296845978	4.062685398	1.924923225	8.05137907	0.912407271	LC
Heliosciurus_mutabilis	8.001306632	0.942498076	3.689099085	1.341269157	3.51937823	2.347588917	7.988516327	0.942497607	LC
Heliosciurus_punctatus	8.188765523	0.99881338	3.79118187	1.419268029	3.845799633	2.336681061	8.175975259	0.998817151	DD
Heliosciurus_rufobrachium	8.15763926	0.924522207	3.845552641	1.33762453	4.224989696	2.058960108	8.144848987	0.924521832	LC
Heliosciurus_ruwenzorii	8.235202037	0.936653639	3.969592901	1.34958564	3.681025427	2.322181142	8.222411772	0.936651823	LC
Heliosciurus_undulatus	8.024448415	0.919175036	3.584574497	1.279292754	3.677256154	1.753804233	8.011658124	0.919184093	DD
Helogale_hirtula	10.45504297	0.116228671	6.814199549	0.20320167	6.937470934	0.341905487	10.4431954	0.116233274	LC
Helogale_parvula	10.45504297	0.116228671	6.814199549	0.20320167	6.937470934	0.341905487	10.4431954	0.116233274	LC
Hemibelideus_lemuroides	17.19259938	0.27685896	6.906750716	0.195434898	7.346374434	0.212503909	17.32561589	0.276925725	NT
Hemicentetes_nigriceps	24.28517584	0.866135862	13.37570667	0.542885652	13.74049817	0.753302688	24.29010119	0.866389976	LC
Hemicentetes_semispinosus	24.28517584	0.866135862	13.37570667	0.542885652	13.74049817	0.753302688	24.29010119	0.866389976	LC
Hemiechinus_auritus	16.02456678	0.32477531	8.451513889	0.304276324	8.895550877	0.530734636	16.0130737	0.324778059	LC
Hemiechinus_collaris	16.02456678	0.32477531	8.451513889	0.304276324	8.895550877	0.530734636	16.0130737	0.324778059	LC
Hemigalus_derbyanus	15.73035766	1.305893149	9.873826479	2.330478631	9.696380098	3.5589633	15.71851941	1.305887039	VU
Hemitragus_hylocrius	5.696184675	0.398144228	3.380995747	0.608092985	2.911984258	0.908867971	5.684105688	0.398144481	EN
Hemitragus_jayakari	5.762371748	0.389829988	3.512046153	0.560331297	3.245756959	0.893110314	5.750292767	0.389829936	EN
Hemitragus_jemlahicus	5.706610101	0.390124373	4.926710266	0.402284416	3.637297654	0.848571529	5.694531115	0.390117039	NT
Herpestes_brachyurus	10.60979987	0.30926484	5.677477834	0.147125154	5.628332651	0.208925651	10.5979545	0.309265975	LC
Herpestes_edwardsi	10.97877626	0.434883472	5.831328056	0.545907935	6.110213512	0.609306344	10.96693092	0.434892345	LC
Herpestes_fuscus	10.60979987	0.30926484	5.193183518	0.093134087	5.254304735	0.172162186	10.5979545	0.309265975	VU
Herpestes_ichneumon	10.43552778	1.401912213	5.006164353	2.012931951	5.142628599	3.194360398	10.42368248	1.401917354	LC
Herpestes_javanicus	10.97877626	0.434883472	5.831328056	0.545907935	6.110213512	0.609306344	10.96693092	0.434892345	LC
Herpestes_naso	10.77162585	1.499428835	5.731746767	2.152608165	4.806588855	2.720985345	10.75978058	1.499430269	LC
Herpestes_semitorquatus	10.80566196	1.42557184	5.609749239	2.069095997	4.929535673	3.14019167	10.79381669	1.42557273	DD
Herpestes_smithii	11.27639335	1.669172833	6.323173477	2.448033232	4.788254086	2.919909376	11.26454816	1.66917292	LC
Herpestes_urva	13.13200233	0.790826315	10.0354419	1.149024956	10.10457967	1.864807297	13.12015719	0.790828943	LC
Herpestes_vitticollis	10.81808849	1.518057638	5.617353584	2.225064108	5.093042389	2.949764356	10.80624324	1.518061905	LC
Hesperoptenus_blanfordi	9.388693703	1.033152289	5.106581786	1.570783422	5.381414914	2.451310481	9.375584244	1.033147847	LC
Hesperoptenus_doriae	12.84664936	1.806830853	9.923269117	2.400301919	11.16335822	5.269680229	12.83353223	1.806848135	DD
Hesperoptenus_gaskelli	9.305091343	1.009849975	4.885624422	1.606308745	4.932546416	2.335224268	9.291981873	1.009850881	DD
Hesperoptenus_tickelli	9.374216149	1.025576799	5.128418207	1.563940169	5.771502129	2.553465684	9.361106683	1.02557374	LC
Hesperoptenus_tomesi	9.184473654	0.920665964	4.711137776	1.491190956	4.321666865	2.113552233	9.17136417	0.920665877	VU
Heterocephalus_glaber	33.2660502	0.415725196	32.66909053	0.418865344	32.81618404	0.765538903	33.25324848	0.415741066	LC
Heterohyrax_brucei	27.17734376	0.112245055	13.46594463	0.097702927	13.34361647	0.146894959	27.18230861	0.11277295	LC
Heteromys_anomalus	7.335647475	0.609097604	6.440661141	0.476675309	4.984549909	1.713098021	7.322802111	0.609096022	LC
Heteromys_australis	6.595151961	0.525872101	3.680560329	0.885974409	4.278108332	1.394958341	6.582306322	0.525871645	LC
Heteromys_desmarestianus	6.428024276	0.156617689	2.608254687	0.18846484	2.550180206	0.259513787	6.415179065	0.156617757	LC
Heteromys_gaumeri	11.72476361	0.439817875	10.46763496	0.468622838	10.44734811	0.700512472	11.71191937	0.439819993	LC
Heteromys_nelsoni	7.211665875	0.228908084	4.175046343	0.305408097	4.310670527	0.506396364	7.198820723	0.228906328	EN
Heteromys_oasicus	7.31958681	0.600869838	3.888327618	1.147584189	4.278793601	1.987995739	7.30674144	0.600868547	EN
Heteromys_oresterus	6.428024276	0.156617689	2.608254687	0.18846484	2.550180206	0.259513787	6.415179065	0.156617757	LC
Heteromys_teleus	6.586113906	0.5180305	3.371960903	0.972625424	4.011591152	1.45379559	6.573268266	0.518032266	VU
Hexaprotodon_liberiensis	33.25377429	0.244942304	16.77709901	0.190962956	16.74535132	0.280788576	33.24195849	0.244937888	EN
Hippocamelus_antisensis	4.677093657	0.265720422	3.008037266	0.292430913	2.35779789	0.372594915	4.665025169	0.265724831	VU
Hippocamelus_bisulcus	4.677093657	0.265720422	2.249114844	0.242946175	2.229731545	0.382404066	4.665025169	0.265724831	EN
Hippopotamus_amphibius	33.25377429	0.244942304	39.88078901	0.309428532	20.82210467	0.294866159	33.24195849	0.244937888	VU
Hipposideros_abae	10.36690397	1.662878599	5.91065822	2.095140001	6.685717782	3.756071367	10.35440691	1.662877516	LC
Hipposideros_armiger	13.62834129	2.179916101	9.270972661	2.957488925	10.67706745	4.115552763	13.61584537	2.179906609	LC
Hipposideros_ater	10.28743527	1.837871067	5.872773089	2.229026671	7.522152326	4.209426413	10.27493887	1.83786131	LC
Hipposideros_beatus	10.54408604	1.714783909	5.998051002	2.099414861	5.197289554	2.910999363	10.53158864	1.714790463	LC
Hipposideros_bicolor	10.03722186	1.594283838	5.337626623	2.113346394	4.864923202	2.7692792	10.02472494	1.594288174	LC
Hipposideros_breviceps	10.23640289	1.654859264	5.244330841	1.94976667	7.228982683	2.999746536	10.22390617	1.654846605	DD
Hipposideros_caffer	10.50841363	1.960280036	5.776467286	2.224977916	5.70028295	3.830894004	10.4959172	1.960286672	LC
Hipposideros_calcaratus	11.49014357	1.194252031	6.474884924	0.419243703	6.223362002	0.511297625	11.47764804	1.194264334	LC
Hipposideros_camerunensis	9.851425218	0.586092516	3.706291205	0.999984026	3.922714454	1.507309571	9.838929025	0.586089953	DD
Hipposideros_cervinus	11.32168432	0.975695706	6.49856817	0.418598396	6.41110875	0.703505278	11.30918833	0.975696509	LC
Hipposideros_cineraceus	11.43368938	0.950012271	9.719603522	1.59813598	7.279843305	0.910614326	11.42119301	0.950016089	LC
Hipposideros_commersoni	11.36093699	1.226377171	5.908994577	1.926163287	5.318056718	2.86198655	11.34844094	1.226372141	NT
Hipposideros_coronatus	11.49014357	1.194252031	5.905253441	0.293824748	6.03867771	0.457503647	11.47764804	1.194264334	DD
Hipposideros_corynophyllus	13.38364563	0.900095535	10.16039941	1.262676697	9.801218928	2.108788276	13.3711496	0.900088036	DD
Hipposideros_coxi	9.665269747	1.79803894	5.016576478	2.092041086	4.411432511	2.693638889	9.652772194	1.798040232	DD
Hipposideros_crumeniferus	11.32168432	0.975695706	5.961545267	0.341051019	6.154671817	0.663434838	11.30918833	0.975696509	DD
Hipposideros_curtus	9.515831527	1.522778666	4.690481066	1.804089733	4.938135102	3.056959943	9.503334565	1.522768707	VU
Hipposideros_cyclops	10.07047233	0.600116485	4.328268265	0.97486256	4.355323402	1.538855349	10.05797615	0.600124592	LC
Hipposideros_demissus	11.28515313	1.069726589	5.863666158	1.535149758	6.114231916	2.484788762	11.27265671	1.069714119	VU
Hipposideros_diadema	11.44343734	1.03707665	6.373198737	1.462174	6.044201986	2.180381752	11.43094093	1.037075382	LC
Hipposideros_dinops	12.02487982	0.872231554	6.143019636	0.440968926	6.18207818	0.813235641	12.01238365	0.872230094	DD
Hipposideros_doriae	10.48802486	1.894644718	5.212274333	2.250183935	5.902058778	4.543146866	10.4755289	1.894641106	NT
Hipposideros_durgadasi	11.43368938	0.950012271	5.927209781	0.326143581	6.145266761	0.352909538	11.42119301	0.950016089	EN
Hipposideros_dyacorum	10.43835714	1.846482633	5.746423806	2.322479278	5.666701397	4.235345042	10.4258614	1.846499428	LC
Hipposideros_edwardshilli	10.00441775	0.574659679	4.012245663	0.989078787	4.373980603	1.589097838	9.991921565	0.574669564	DD
Hipposideros_fuliginosus	10.33230765	1.978095703	5.589500828	2.254519214	5.912480216	3.764247399	10.31981128	1.978098318	LC
Hipposideros_fulvus	9.674020012	1.771104669	4.104481031	1.730456348	2.988453955	1.737937548	9.661523572	1.771100981	LC
Hipposideros_galeritus	9.700337911	1.768070302	4.678506645	1.935955295	4.253799148	2.965227009	9.687841061	1.768064902	LC
Hipposideros_gigas	10.91763384	1.14381813	5.179382602	1.790765036	5.792111133	2.919201618	10.90513775	1.143820534	LC
Hipposideros_grandis	8.984776754	0.956547845	3.978957662	1.411496734	4.065694403	2.412676879	8.97227939	0.956552937	DD
Hipposideros_halophyllus	10.31566719	1.782184303	5.370013975	2.171773584	5.892867374	3.476590643	10.30317102	1.782176916	EN
Hipposideros_hypophyllus	11.42463233	1.980808766	6.248356633	2.570611431	6.254497415	3.761823895	11.41213682	1.980816421	EN
Hipposideros_inexpectatus	13.2009323	1.953022683	7.611617602	2.691886731	7.987781727	4.162605122	13.18843691	1.953027507	DD
Hipposideros_inornatus	11.24318591	1.038599007	5.77974012	1.50015494	6.267041957	2.276827953	11.23068949	1.038586955	VU
Hipposideros_jonesi	10.94179048	2.044325255	6.187460569	2.603756766	5.017059855	3.621051005	10.92929482	2.044321352	NT
Hipposideros_lamottei	11.00357977	0.90724564	5.734288108	0.365686199	5.696891623	0.556954934	10.99108318	0.907240927	CR
Hipposideros_lankadiva	14.2491188	2.319011152	10.39987349	2.963142639	11.08416862	4.876848952	14.2366228	2.319003075	LC
Hipposideros_larvatus	8.844004195	0.877492023	3.842729489	1.246207367	3.979559609	2.063387312	8.831506816	0.877494414	LC
Hipposideros_lekaguli	13.6762143	2.134112077	8.622272093	2.861160838	6.390716356	2.943332952	13.66371904	2.134115101	NT
Hipposideros_lylei	9.455746467	0.821861521	3.812234571	0.961689847	3.840939613	1.629313908	9.443249795	0.821860459	LC
Hipposideros_macrobullatus	10.29796223	1.910813526	5.340818675	2.18213153	5.317104873	3.502693423	10.28546616	1.910810484	DD
Hipposideros_madurae	8.94798008	0.968350798	4.041561223	1.37094847	4.224982011	2.36206228	8.935482711	0.968350311	LC
Hipposideros_maggietaylorae	12.16501489	2.470302802	7.202067826	3.126088513	7.048655007	3.853485675	12.15252007	2.470303264	LC
Hipposideros_marisae	10.16683233	2.116328729	5.383353689	2.560850361	6.940069695	4.434536708	10.15433581	2.116323418	VU
Hipposideros_megalotis	10.09416831	1.784257871	4.990984557	1.936455655	4.975043407	3.589628386	10.08167158	1.784263901	LC
Hipposideros_muscinus	11.37248817	0.445508789	6.534460356	0.422581412	6.41475949	0.633436015	11.35999198	0.445501007	DD
Hipposideros_nequam	10.28426578	1.918997352	5.777823707	2.347620781	4.650316496	3.248150348	10.27176903	1.91900077	DD
Hipposideros_obscurus	9.939468788	1.744670984	5.092958344	2.218829489	8.336905912	5.792677888	9.926972415	1.744680529	LC
Hipposideros_orbiculus	10.73780453	2.141151383	6.051571562	2.710195009	4.859116215	3.097301741	10.72530824	2.141145865	EN
Hipposideros_papua	9.852001402	1.673342347	4.776389463	1.98542443	6.209761132	4.577519409	9.839505198	1.67335383	LC
Hipposideros_pelingensis	12.02487982	0.872231554	6.739809859	0.470672829	6.317892553	0.842410934	12.01238365	0.872230094	NT
Hipposideros_pomona	10.17278517	1.90422654	5.292377591	2.243218954	6.754705137	4.274960292	10.16028896	1.904224238	LC
Hipposideros_pratti	9.484304574	0.784046731	3.863639164	0.943597882	4.085913088	1.537153295	9.471807904	0.784052519	LC
Hipposideros_pygmaeus	10.35209592	2.145637447	5.756550072	2.537691542	5.14310959	3.185254127	10.33959978	2.145639085	LC
Hipposideros_ridleyi	10.22427534	1.512667393	5.221743118	1.954259178	6.8405834	3.948550709	10.21177917	1.512662726	VU
Hipposideros_rotalis	9.873568046	1.677432252	5.116006641	2.020100909	4.382911623	2.344628989	9.861071218	1.677429037	LC
Hipposideros_ruber	11.00357977	0.90724564	10.63486572	2.111292978	7.436809839	0.984250237	10.99108318	0.907240927	LC
Hipposideros_scutinares	9.460078698	0.793314826	3.700612669	0.98945663	3.916173565	1.575826672	9.447582026	0.793319935	VU
Hipposideros_semoni	11.37248817	0.445508789	6.534460356	0.422581412	6.41475949	0.633436015	11.35999198	0.445501007	DD
Hipposideros_sorenseni	8.872930582	0.91956852	3.831865777	1.360264252	2.850808783	1.664406395	8.860433203	0.919563017	VU
Hipposideros_speoris	10.01108919	1.749066787	4.948030029	2.08699761	6.096186833	4.040792332	9.998592965	1.749059287	LC
Hipposideros_stenotis	11.42338221	0.464521441	6.162513595	0.49146118	6.348351788	0.773851051	11.41088602	0.464510176	LC
Hipposideros_sumbae	9.163322751	1.000369417	4.331328237	1.484346189	4.522407792	2.535160653	9.150825411	1.000356022	LC
Hipposideros_thomensis	10.79928307	1.100073625	4.921003373	1.718367576	5.393818876	2.747454152	10.78678698	1.10007577	LC
Hipposideros_turpis	13.11524155	1.962868424	7.798255013	2.625141623	8.382282001	4.556784605	13.10274619	1.962867527	NT
Hipposideros_vittatus	11.2950202	1.253824993	5.769526558	1.921515502	4.895657546	2.52077262	11.28252415	1.253814433	NT
Hipposideros_wollastoni	11.42338221	0.464521441	6.162513595	0.49146118	6.348351788	0.773851051	11.41088602	0.464510176	LC
Hippotragus_equinus	8.710806811	0.246923192	5.246924833	0.071293399	5.273780718	0.092181398	8.698734053	0.24691442	LC
Hippotragus_niger	8.710806811	0.246923192	5.246924833	0.071293399	5.273780718	0.092181398	8.698734053	0.24691442	LC
Histiotus_alienus	10.4676212	1.037735275	7.084784731	1.602094301	7.615421249	2.65591012	10.45451147	1.037738287	DD
Histiotus_laephotis	9.511848943	0.360480496	4.910308624	0.103294224	5.09671766	0.189904474	9.498739132	0.360475908	NT
Histiotus_macrotus	9.511848943	0.360480496	4.959020653	0.102121553	5.207105631	0.196518771	9.498739132	0.360475908	LC
Histiotus_magellanicus	9.446704947	0.357628409	4.908506442	0.087470739	4.972428037	0.115167907	9.433595119	0.357621619	LC
Histiotus_montanus	9.446704947	0.357628409	4.908506442	0.087470739	4.972428037	0.115167907	9.433595119	0.357621619	LC
Histiotus_velatus	10.73054244	1.040308379	7.464821523	1.62054478	7.594266524	2.659110208	10.71743274	1.040317967	DD
Histriophoca_fasciata	9.356463675	0.107457768	4.235668217	0.094621793	4.441860355	0.131631364	9.344621769	0.107447456	DD
Hodomys_alleni	16.03071368	0.223681096	16.4262916	0.299611301	13.85492579	0.290936436	16.01542175	0.223675303	LC
Holochilus_brasiliensis	2.702599995	0.160415003	0.181187207	0.054763545	0.139295958	0.065161646	2.687067337	0.160415965	LC
Holochilus_chacarius	2.714226611	0.158667057	0.202392671	0.053957135	0.189239578	0.07276717	2.698693954	0.158668777	LC
Holochilus_sciureus	2.721092545	0.159853054	0.214106132	0.057664618	0.164657888	0.070032191	2.705559888	0.159853061	LC
Homo_sapiens	12.46040161	0.14177951	12.74889168	0.143534628	8.920007438	0.230848327	12.44893833	0.14176933	LC
Hoplomys_gymnurus	7.609115689	1.165731834	4.29641616	1.503446283	3.817287607	1.972589133	7.596229967	1.165729511	LC
Hyaena_brunnea	20.23660645	1.61272337	9.649888388	3.176069925	10.69614087	4.836164128	20.22478578	1.612730174	NT
Hyaena_hyaena	20.7352232	1.635074187	10.64702216	3.248874691	10.38373974	4.862797292	20.72340256	1.635076597	NT
Hybomys_badius	8.555743212	0.958198325	4.771880611	1.433619069	5.239390745	2.724859817	8.540275329	0.958196519	EN
Hybomys_basilii	8.265926088	0.97048394	4.294906019	1.4389009	3.805053503	2.203126889	8.250458171	0.970477536	EN
Hybomys_lunaris	7.949866674	0.917983024	4.219619008	1.377037688	4.151061009	2.264920922	7.934398711	0.917970498	VU
Hybomys_planifrons	8.135291322	0.948999279	4.891228418	1.414861834	4.052475936	2.295894407	8.119823388	0.949001454	LC
Hybomys_trivirgatus	8.165031874	0.959964236	4.826153808	1.412394958	4.450103779	2.484151008	8.149563953	0.959966544	LC
Hybomys_univittatus	8.141634472	0.955032749	4.572642812	1.422518084	3.53326147	1.947536502	8.126166538	0.955042657	LC
Hydrictis_maculicollis	7.100702574	0.533106629	3.9700857	0.708925327	3.193151223	1.149578312	7.088820731	0.533106014	LC
Hydrochoerus_hydrochaeris	13.56642504	1.112666543	6.847538715	0.320665752	6.63260771	0.392334523	13.55360664	1.112670517	LC
Hydrochoerus_isthmius	13.56642504	1.112666543	6.049255727	0.127774244	6.307337698	0.227453561	13.55360664	1.112670517	DD
Hydromys_chrysogaster	8.697715789	0.891904587	4.626330948	1.380119891	3.98634055	2.120173135	8.68224815	0.891904324	LC
Hydromys_habbema	8.542033688	0.888023001	4.309737251	1.381751645	4.102348579	2.119860484	8.526566036	0.888010031	DD
Hydromys_hussoni	8.404211617	0.858387202	4.058148968	1.338243236	3.792014832	2.044416636	8.388743951	0.858396362	DD
Hydromys_neobritannicus	8.487639866	0.873022725	4.217938584	1.359023303	4.204146798	2.233433635	8.472172208	0.87302867	DD
Hydromys_shawmayeri	8.321441283	0.822440305	4.043677616	1.265527554	4.23649744	1.979756364	8.305973601	0.822436046	LC
Hydropotes_inermis	11.17564539	0.158333309	8.144347323	0.213552503	8.289723263	0.312073266	11.1635827	0.158337566	VU
Hydrurga_leptonyx	12.47499691	0.118197554	8.567284946	0.170369048	8.760863439	0.226702105	12.46315665	0.118186912	LC
Hyemoschus_aquaticus	17.6871621	1.547098405	8.490710752	2.997011008	9.060948437	4.481728219	17.67526159	1.547105484	LC
Hylobates_agilis	5.402469114	0.107580735	3.782148461	0.145127909	2.270094663	0.149656076	5.391000293	0.107584252	EN
Hylobates_albibarbis	5.402469114	0.107580735	3.782148461	0.145127909	2.270094663	0.149656076	5.391000293	0.107584252	EN
Hylobates_klossii	7.232241283	0.153588554	5.366184051	0.160891986	4.711592939	0.231974807	7.220772729	0.153581773	EN
Hylobates_lar	5.196520267	0.358939864	3.568460964	0.319136519	1.716080791	0.640446207	5.185051411	0.35894176	EN
Hylobates_moloch	5.462925309	0.394599089	3.792386508	0.348179382	2.243923014	0.880002525	5.451456486	0.394599919	EN
Hylobates_muelleri	5.303443822	0.389294861	3.669163144	0.345796745	2.185244912	0.761721993	5.291974983	0.38929393	EN
Hylobates_pileatus	5.359172752	0.380452093	3.715665646	0.333946007	2.361678592	0.890480582	5.347703919	0.38044884	EN
Hylochoerus_meinertzhageni	18.02676474	1.499007508	14.32257285	1.956061674	13.12217126	2.87550918	18.01499162	1.499015228	LC
Hylomyscus_aeta	6.131949268	0.221312325	4.511073374	0.254994302	3.99044708	0.207419733	6.116474197	0.221308969	VU
Hylomyscus_alleni	4.889843905	0.4896496	2.04371169	0.61432222	1.610583812	0.814967648	4.874368643	0.489639994	LC
Hylomyscus_baeri	4.935433762	0.485042198	1.997914769	0.648694693	2.156442283	1.083641202	4.919958508	0.485032745	LC
Hylomyscus_carillus	4.786198926	0.448113094	1.897554451	0.607669081	1.894997804	1.041385861	4.770723648	0.448110135	LC
Hylomyscus_denniae	5.008465449	0.502706266	2.135977188	0.691555813	2.317749138	1.15120067	4.992990209	0.502696398	EN
Hylomyscus_grandis	6.131949268	0.221312325	3.650336023	0.077158126	3.685205578	0.138965227	6.116474197	0.221308969	LC
Hylomyscus_parvus	4.894865669	0.499554849	2.022894651	0.661225945	2.342833908	1.086889162	4.879390415	0.499548177	LC
Hylomyscus_stella	4.986953495	0.49464792	2.20487	0.653598261	2.31412691	1.088065028	4.971478253	0.494646211	CR
Hylomys_parvus	27.28959369	0.397050764	13.40016029	0.443279488	13.78318588	0.533155265	27.2781191	0.397049552	LC
Hylomys_suillus	27.28959369	0.397050764	14.64267802	0.407184436	14.71696582	0.503562372	27.2781191	0.397049552	LC
Hylonycteris_underwoodi	7.306168146	0.156753913	3.682535171	0.160744773	3.70851488	0.248967921	7.293372339	0.156758419	LC
Hylopetes_alboniger	4.72922059	0.154754362	2.190954381	0.114569489	2.198650977	0.137404502	4.716377447	0.154755291	LC
Hylopetes_bartelsi	7.054967097	0.065421372	5.503082483	0.083574666	5.477676403	0.126686203	7.042125009	0.065427763	DD
Hylopetes_lepidus	5.690353195	0.03272012	3.247539806	0.040761564	3.252478437	0.078685519	5.677510977	0.032728483	DD
Hylopetes_nigripes	4.974222825	0.443773192	2.779836201	0.710311864	2.797311041	1.166746319	4.961379698	0.443762083	NT
Hylopetes_phayrei	4.72922059	0.154754362	2.190954381	0.114569489	2.198650977	0.137404502	4.716377447	0.154755291	LC
Hylopetes_platyurus	5.690353195	0.03272012	3.247539806	0.040761564	3.252478437	0.078685519	5.677510977	0.032728483	DD
Hylopetes_sipora	7.741699612	0.099375121	6.418723034	0.119926531	6.455542855	0.124977615	7.728857627	0.099375058	EN
Hylopetes_spadiceus	4.917723654	0.445622755	2.651128256	0.71012882	2.462131777	1.05698225	4.904880527	0.445616742	LC
Hylopetes_winstoni	4.95764217	0.454693184	2.663884562	0.738906409	2.855952038	1.141307475	4.944799046	0.454689353	DD
Hyomys_dammermani	10.19262804	0.847059005	4.585560984	0.094478205	4.681532345	0.158748901	10.17716969	0.847059191	DD
Hyomys_goliath	10.19262804	0.847059005	5.248311009	0.246432335	5.044749157	0.302502658	10.17716969	0.847059191	LC
Hyosciurus_heinrichi	13.02259963	0.324342594	6.506723303	0.163667617	6.633948944	0.233526578	13.00979452	0.324341649	LC
Hyosciurus_ileile	13.02259963	0.324342594	5.104247639	0.165488798	5.570751427	0.223722816	13.00979452	0.324341649	VU
Hyperacrius_fertilis	10.7071504	0.19697874	3.529727061	0.075388075	3.917787604	0.057186863	10.69189226	0.19697843	VU
Hyperacrius_wynnei	10.7071504	0.19697874	4.908155521	0.080185508	4.940874473	0.086797538	10.69189226	0.19697843	LC
Hyperoodon_ampullatus	11.87962487	1.974708532	5.53507601	2.291564096	5.24861682	3.749059331	11.86777861	1.974708437	DD
Hyperoodon_planifrons	11.69408313	1.760911856	5.563827547	2.140111835	5.914095243	3.133363804	11.68223658	1.760912257	LC
Hypogeomys_antimena	20.97161318	0.833882748	19.35292106	0.905925299	19.55590231	1.268348164	20.95650903	0.833894684	EN
Hypsignathus_monstrosus	4.897272596	0.090204919	3.352208573	0.089301815	3.343574964	0.139399755	4.884725683	0.090200774	LC
Hypsiprymnodon_moschatus	33.89377477	2.233936263	33.28093049	2.266414167	32.69981985	3.460580197	34.0267797	2.234110058	LC
Hypsugo_alaschanicus	9.545469456	0.250913824	4.517031404	0.092652161	4.638272787	0.118727184	9.532353421	0.250919655	LC
Hypsugo_anchietae	10.4375649	0.683060046	5.962246151	0.195731698	5.716933583	0.324426728	10.42445873	0.683060427	LC
Hypsugo_anthonyi	9.714376677	0.801448354	4.95849872	1.227638121	4.992701565	1.972435114	9.701268016	0.801451692	DD
Hypsugo_arabicus	10.68330248	0.365691826	7.673886118	0.153750914	7.63188643	0.189176437	10.67019438	0.36568675	DD
Hypsugo_ariel	11.84305647	0.515485926	9.111703847	0.692553088	9.079347391	1.091165594	11.82994061	0.515492152	DD
Hypsugo_cadornae	13.0267415	0.923519189	10.80646092	1.332287106	11.33235129	2.180740455	13.0136258	0.923516105	LC
Hypsugo_crassulus	9.749960478	0.879429212	5.178908071	1.318160717	5.161593869	2.276002204	9.736849356	0.879422455	LC
Hypsugo_eisentrauti	10.4375649	0.683060046	5.230694244	0.088905371	5.367020489	0.223780052	10.42445873	0.683060427	DD
Hypsugo_imbricatus	12.42812654	0.403754615	10.29110103	0.198835294	10.40526853	0.297069032	12.41501864	0.403751815	LC
Hypsugo_joffrei	9.989283177	0.785929959	5.508256739	1.251367778	4.920055714	1.91782761	9.976174537	0.785929891	DD
Hypsugo_kitcheneri	9.816841746	0.491759508	5.220500257	0.078973984	5.159987735	0.112282369	9.803727943	0.491761232	DD
Hypsugo_lophurus	9.816841746	0.491759508	5.220500257	0.078973984	5.159987735	0.112282369	9.803727943	0.491761232	DD
Hypsugo_macrotis	10.01674213	0.328219906	5.423720947	0.17832166	5.271654352	0.213238072	10.00362619	0.328218177	DD
Hypsugo_musciculus	10.60075081	0.765215368	5.203805529	0.111661871	5.348392578	0.15627957	10.58763545	0.765222291	DD
Hypsugo_pulveratus	11.44690936	0.489880817	8.224854708	0.156618378	8.27316929	0.214299734	11.43379568	0.489879632	LC
Hypsugo_savii	9.545469456	0.250913824	4.517031404	0.092652161	4.638272787	0.118727184	9.532353421	0.250919655	LC
Hypsugo_vordermanni	10.01674213	0.328219906	5.423720947	0.17832166	5.271654352	0.213238072	10.00362619	0.328218177	DD
Hystrix_africaeaustralis	9.034692268	1.19979659	4.36132633	1.634803554	4.041891261	2.223021702	9.021863824	1.19980591	LC
Hystrix_brachyura	9.000531498	1.170980709	4.307749539	1.627127118	2.859211314	2.142834859	8.987703063	1.170986448	LC
Hystrix_crassispinis	8.796295855	1.163559912	3.897691713	1.58108515	3.704913629	2.455827424	8.783467387	1.163568258	LC
Hystrix_cristata	9.28058966	1.195735501	4.593612666	1.639572701	5.556113811	2.664159408	9.267761277	1.195726745	LC
Hystrix_indica	8.361252989	1.007527522	3.41329511	1.396121088	3.694790795	2.350155721	8.348424435	1.007524033	LC
Hystrix_javanica	8.466535802	1.093089301	3.64471374	1.457901431	4.275094037	2.448658075	8.453707255	1.093109649	LC
Hystrix_pumila	8.613262985	1.042668295	3.702348751	1.445340957	4.402724443	2.680945463	8.600434482	1.042669113	VU
Hystrix_sumatrae	9.041520268	1.170727206	4.30600086	1.643612223	4.854087771	2.616674025	9.028691838	1.170723273	LC
Ia_io	11.05209523	1.543701338	6.723408948	2.17527657	7.565051537	3.684184324	11.03897645	1.543711726	LC
Ichneumia_albicauda	13.75897953	0.233227042	12.09977165	0.258937072	12.15439645	0.389079136	13.7471325	0.233228001	LC
Ichthyomys_hydrobates	7.158003695	0.655907876	4.024498313	1.067308906	3.587864018	1.611482122	7.142546758	0.655902322	NT
Ichthyomys_pittieri	6.993068122	0.624472599	3.703381763	1.023169336	3.888707261	1.674875192	6.977611169	0.624469901	VU
Ichthyomys_stolzmanni	6.964713599	0.638348651	3.623422583	1.044051544	3.975982019	1.743062234	6.949256643	0.638344477	DD
Ichthyomys_tweedii	6.831188139	0.636512279	3.412965202	1.034123136	3.17365617	1.610911795	6.815731169	0.636515568	DD
Ictonyx_libyca	9.868799141	0.39624685	4.422243073	0.108870231	4.543872655	0.112643743	9.856916005	0.396253524	LC
Ictonyx_striatus	9.868799141	0.39624685	4.422243073	0.108870231	4.543872655	0.112643743	9.856916005	0.396253524	LC
Idionycteris_phyllotis	17.47597661	0.287146251	15.59232962	0.51099118	15.70292536	0.811527829	17.46287081	0.287147798	LC
Idiurus_macrotis	24.93595134	0.303070037	12.29101056	0.418513653	12.26865657	0.608471721	24.92314325	0.303080481	LC
Idiurus_zenkeri	24.93595134	0.303070037	12.29101056	0.418513653	12.26865657	0.608471721	24.92314325	0.303080481	LC
Indopacetus_pacificus	11.87149491	1.985938817	5.503220669	2.269906199	5.011214202	4.13061213	11.8596484	1.985955148	DD
Indri_indri	33.27225471	0.846756658	31.24047868	0.938227198	31.16348019	1.61526668	33.26115469	0.846749416	EN
Inia_geoffrensis	35.7947948	0.39524841	32.43851914	0.547773927	32.32959699	0.817985873	35.78295223	0.395240973	DD
Iomys_horsfieldii	7.235860175	0.090748596	8.018308342	0.115020966	4.251089619	0.117709377	7.223018914	0.090744206	LC
Iomys_sipora	7.235860175	0.090748596	2.62675799	0.08671078	2.840996501	0.130617773	7.223018914	0.090744206	EN
Irenomys_tarsalis	8.417378615	1.169064649	6.383627693	1.558605053	6.811105077	2.515816843	8.401849195	1.169068724	LC
Isoodon_auratus	10.19268089	0.302695244	1.94090108	0.248650434	2.189707885	0.386106812	10.32580144	0.30270909	VU
Isoodon_macrourus	12.72540807	0.437324116	7.00589139	0.486033939	7.063194407	0.691034466	12.8585288	0.43713186	LC
Isoodon_obesulus	10.19268089	0.302695244	2.446982479	0.225165996	2.570231639	0.353822526	10.32580144	0.30270909	LC
Isothrix_bistriata	6.108009877	0.196197709	3.06960081	0.132766134	3.086665937	0.206680446	6.09512085	0.196197095	LC
Isothrix_negrensis	6.108009877	0.196197709	3.06960081	0.132766134	3.086665937	0.206680446	6.09512085	0.196197095	LC
Isothrix_pagurus	5.94588779	0.358393258	2.703869319	0.62658852	2.78748237	0.978719694	5.932998754	0.35839451	LC
Isothrix_sinnamariensis	5.944385826	0.365274442	2.701616372	0.632279476	2.828507275	1.026877367	5.93149679	0.365278025	LC
Isthmomys_flavidus	12.42997777	0.190113017	3.534710019	0.087715626	4.008770994	0.099912262	12.4146733	0.190109073	NT
Isthmomys_pirrensis	12.42997777	0.190113017	3.706534009	0.086637539	4.442805161	0.096295771	12.4146733	0.190109073	LC
Jaculus_blanfordi	10.90378261	0.851561834	4.994387723	1.436081589	4.516916451	2.034678168	10.8903977	0.851561006	LC
Jaculus_jaculus	10.92881135	0.835372098	5.044440189	1.374265807	5.451366975	2.080363587	10.91542644	0.835376733	LC
Jaculus_orientalis	10.93141399	0.866360861	5.049644963	1.44799876	5.021257343	2.041802639	10.91802909	0.866366888	LC
Juliomys_pictipes	5.180859505	0.386376105	2.719139735	0.370398232	2.228713402	0.645116097	5.165328411	0.386383902	LC
[truncated: 3,140 more rows]
